# Supplementary material for: Apoptotic cell fragments locally activate tingible body macrophages in the germinal center
Source: Cell. Author manuscript; Available in PMC 2023 May 5. (PMC7614509; doi:10.1016/j.cell.2023.02.004)
Supplement: Table S1 [file EMS174789-supplement-Table_S1.xlsx]

## Sheet: topTBM2
Gene Symbol	logFC	logCPM	FDR		Gene Symbol	logFC	logCPM	FDR
Pf4	8.19012	2.67596	3.89448e-19		Thbs2	3.59482	-0.14632	0.010418
C3ar1	6.14199	3.50898	6.38615e-10		Sectm1a	3.58529	2.5356	7.03564e-05
Ccl7	5.89926	2.87834	5.04705e-06		Il10	3.57144	0.186155	0.00188885
Mmp13	5.83799	0.129588	2.97956e-08		Pnpla1	3.56358	1.22445	0.000117548
Mertk	5.21673	3.16637	9.09737e-22		Rapsn	3.52067	2.36945	8.6697e-11
Itga9	5.13172	2.2383	3.89448e-19		8430423G03Rik	3.51746	0.0403806	0.00251361
Mrc1	5.03101	4.28902	1.33392e-06		Csmd1	3.51303	0.103859	0.00853821
C1qa	4.81327	9.15371	2.51001e-11		Tmem119	3.51126	1.43551	7.15135e-05
C1qc	4.79109	8.22108	1.74427e-09		Ccl12	3.49539	5.1001	1.64195e-07
Ccl2	4.76234	3.64962	2.67782e-09		Tmem273	3.48837	1.05788	8.5118e-05
Kcnj10	4.73946	1.76788	3.35649e-12		Pianp	3.47744	2.60942	8.8969e-09
Ccl8	4.69787	7.88247	1.42187e-06		F7	3.46831	1.36079	8.50554e-05
Postn	4.64967	0.473027	0.0001828		Klra17	3.46697	1.74825	0.000945472
Cd300e	4.63271	3.37025	0.00248845		Cd93	3.41418	3.26305	5.58944e-07
C1qb	4.54708	9.25783	1.10693e-08		Cadm1	3.41109	4.19112	0.000291616
Ophn1	4.4726	1.76738	3.97105e-07		Clec14a	3.40511	0.429174	0.0205872
Gpr162	4.45396	3.40069	9.58106e-09		Abcc3	3.40454	1.12856	2.89572e-06
4833411C07Rik	4.43901	1.37051	5.0721e-07		Adgrb1	3.40186	-0.219262	0.0121309
Negr1	4.43599	0.951246	0.0010762		Tnfsf15	3.37748	2.18934	5.70034e-07
Scamp5	4.42345	1.34855	4.02752e-08		9430069I07Rik	3.37636	0.0875041	0.0148447
Stab1	4.28305	2.21533	8.72243e-12		Clec4b1	3.35246	5.20924	0.000609122
Enpp2	4.2435	4.31038	0.00474592		Col6a1	3.35153	0.156143	0.00805063
Arg1	4.23091	0.957741	0.00266032		Sycp3	3.35005	-0.121814	0.0188843
Gm13710	4.17027	2.34783	2.31348e-09		Gm47389	3.34879	0.171124	0.00500412
Gdf15	4.04908	1.08306	0.00012067		AU022793	3.34365	-0.173893	0.0160747
Itgb5	4.03847	3.97911	3.44958e-16		Gdpd1	3.31158	1.76812	4.60062e-05
Cbr2	4.03092	3.10397	0.045919		Plxna4os1	3.30952	1.61657	5.33837e-05
Cd5l	4.02858	2.85304	0.019524		Tmem229a	3.30858	1.48418	1.08359e-05
P3h3	4.02106	1.68363	2.87374e-07		Thbs1	3.30821	3.42496	0.00755577
Kcng2	4.01379	0.556919	0.000125257		C5ar2	3.30175	1.14204	0.000254058
Nxpe5	3.99541	2.28193	1.31658e-13		Plpp7	3.30149	0.71627	0.003152
Kcnk13	3.9772	1.3009	1.67208e-06		Olfml3	3.29597	0.178519	0.00933636
Slc13a3	3.96568	2.16613	1.00165e-10		Dhrs3	3.29295	3.46414	1.15451e-05
Cd300ld3	3.94439	0.767974	2.09646e-05		Pdgfra	3.29135	0.314214	0.0171733
Col6a4	3.88127	-0.108212	0.00339192		Scarf2	3.28974	0.630563	0.0041491
Gas6	3.83676	0.741923	6.16938e-05		C4b	3.24654	4.3346	3.50118e-12
Itga8	3.80886	1.67958	8.20102e-07		Wif1	3.23053	-0.214835	0.0264117
Mamdc2	3.79449	-0.152277	0.00149032		Gm43136	3.21729	-0.231622	0.0339602
P4ha2	3.77929	1.12563	0.00517376		Gsg1	3.2136	1.60525	0.000162519
Edn1	3.76769	1.0016	0.00568333		Hpgds	3.2126	2.46995	1.99931e-08
Calml4	3.75284	2.14971	0.000568366		Casp12	3.21111	2.42203	6.51788e-05
Gm34425	3.7503	0.696369	0.000283115		Gm19434	3.2102	0.203997	0.021141
Mgl2	3.71421	6.10349	2.32833e-05		Pyroxd2	3.19714	0.453064	0.00548986
Ocstamp	3.6936	2.11789	0.0132189		H2-M2	3.19557	7.13706	1.40867e-05
Snx24	3.69115	2.40067	1.74584e-10		Ms4a14	3.19011	0.45283	0.00859611
Ms4a7	3.68568	5.70804	2.5587e-06		Asgr2	3.18953	2.11323	1.48055e-06
Tmem37	3.63706	2.88668	2.7766e-11		Pparg	3.16845	2.61855	6.68657e-08
Gbp2b	3.61759	4.80838	1.67737e-05		C1ra	3.16749	2.60989	3.85714e-09
C5ar1	3.61238	4.19222	3.40563e-16		Stx19	3.16308	-0.266744	0.0400506
Grin3b	3.61016	0.118541	0.00746367		Rnf150	3.15718	2.49414	0.00261282
