# Supplementary material for: Apoptotic cell fragments locally activate tingible body macrophages in the germinal center
Source: Cell. Author manuscript; Available in PMC 2023 May 5. (PMC7614509; doi:10.1016/j.cell.2023.02.004)
Supplement: Table S2 [file EMS174789-supplement-Table_S2.xlsx]

## Sheet: iGSEAmmTBMvsALL
FDR Q-VALUE	GS_SIZE	NES	P.VALUE	NAME
0	125	2.5145	0	GOBP_RESPONSE_TO_INTERFERON_GAMMA
0	102	2.4508	0	GOBP_CELLULAR_RESPONSE_TO_INTERFERON_GAMMA
0.0124	24	2.2133	0	GOMF_ABC_TYPE_TRANSPORTER_ACTIVITY
0.0152	57	2.1872	0	GOBP_RESPONSE_TO_INTERFERON_BETA
0.0138	63	2.1732	0	GOMF_HYDROLASE_ACTIVITY_HYDROLYZING_O_GLYCOSYL_COMPOUNDS
0.012	100	2.172	0	GOMF_HYDROLASE_ACTIVITY_ACTING_ON_GLYCOSYL_BONDS
0.0212	46	2.1306	0	GOBP_MONOCYTE_CHEMOTAXIS
0.0228	24	2.11	0	GOMF_LIPOPROTEIN_PARTICLE_RECEPTOR_BINDING
0.0207	18	2.1048	0.0013	GOBP_PROTEIN_CATABOLIC_PROCESS_IN_THE_VACUOLE
0.0215	56	2.0963	0	GOBP_ANTIGEN_PROCESSING_AND_PRESENTATION_OF_PEPTIDE_ANTIGEN
0.022	103	2.088	0	GOBP_ORGANIC_ACID_TRANSMEMBRANE_TRANSPORT
0.0217	69	2.0836	0	GOBP_LYTIC_VACUOLE_ORGANIZATION
0.0205	15	2.0824	0	GOBP_SEQUESTERING_OF_TRIGLYCERIDE
0.0233	21	2.068	0	GOBP_POSITIVE_REGULATION_OF_CHOLESTEROL_EFFLUX
0.0227	30	2.0658	0	GOMF_CHEMOKINE_ACTIVITY
0.0211	75	2.0608	0	GOBP_BONE_MORPHOGENESIS
0.0241	34	2.0488	0	GOMF_SULFUR_COMPOUND_TRANSMEMBRANE_TRANSPORTER_ACTIVITY
0.0253	209	2.0417	0	GOCC_VACUOLAR_MEMBRANE
0.0247	40	2.0399	0	GOMF_CHEMOKINE_RECEPTOR_BINDING
0.0243	273	2.0373	0	GOBP_CILIUM_ORGANIZATION
0.0277	157	2.0253	0	GOBP_MONONUCLEAR_CELL_MIGRATION
0.0277	21	2.0219	0	GOCC_PHAGOCYTIC_VESICLE_MEMBRANE
0.028	15	2.0171	0.0014	GOBP_CELLULAR_RESPONSE_TO_INTERFERON_ALPHA
0.0277	23	2.0148	0	GOBP_REPLACEMENT_OSSIFICATION
0.029	16	2.0098	0	GOBP_CERAMIDE_CATABOLIC_PROCESS
0.0283	55	2.0094	0	GOMF_ANTIPORTER_ACTIVITY
0.0284	15	2.0062	0.0014	GOBP_PHAGOLYSOSOME_ASSEMBLY
0.03	37	2	0	GOBP_WALKING_BEHAVIOR
0.0291	176	1.9995	0	GOBP_VACUOLE_ORGANIZATION
0.0316	16	1.9914	0	GOMF_PLUS_END_DIRECTED_MICROTUBULE_MOTOR_ACTIVITY
0.0308	162	1.991	0	GOCC_LYTIC_VACUOLE_MEMBRANE
0.0318	84	1.9859	0	GOMF_ATPASE_COUPLED_TRANSMEMBRANE_TRANSPORTER_ACTIVITY
0.0325	36	1.9789	0	GOBP_REGULATION_OF_LIPID_STORAGE
0.0319	17	1.9763	0	GOBP_REGULATION_OF_LYSOSOMAL_LUMEN_PH
0.0313	87	1.976	0	GOBP_NEUTROPHIL_CHEMOTAXIS
0.0309	83	1.9751	0	GOBP_ENTRY_INTO_HOST
0.0313	31	1.9726	0	GOBP_SULFUR_COMPOUND_TRANSPORT
0.0312	21	1.9709	0	GOBP_POSITIVE_REGULATION_OF_MACROPHAGE_CHEMOTAXIS
0.0316	54	1.9682	0.0012	GOBP_RESPONSE_TO_CHEMOKINE
0.0309	17	1.9668	0.0014	GOMF_NADPLUS_NUCLEOSIDASE_ACTIVITY
0.0308	107	1.9648	0	GOBP_INTERLEUKIN_1_PRODUCTION
0.0306	16	1.9606	0.0028	GOMF_COMPLEMENT_BINDING
0.0326	205	1.9536	0	GOBP_ORGANIC_ACID_TRANSPORT
0.0339	21	1.9491	0	GOBP_VACUOLAR_ACIDIFICATION
0.0341	101	1.9475	0	GOMF_ORGANIC_ACID_TRANSMEMBRANE_TRANSPORTER_ACTIVITY
0.0359	36	1.9419	0	GOBP_ANTIGEN_PROCESSING_AND_PRESENTATION_OF_PEPTIDE_ANTIGEN_VIA_MHC_CLASS_I
0.0353	76	1.9408	0	GOBP_CERAMIDE_METABOLIC_PROCESS
0.0359	26	1.9408	0	GOCC_INTRACILIARY_TRANSPORT_PARTICLE
0.0359	86	1.9384	0	GOBP_POSITIVE_REGULATION_OF_LIPID_LOCALIZATION
0.0366	78	1.9356	0	GOBP_RENAL_SYSTEM_PROCESS
0.0361	20	1.9352	0.0027	GOBP_POSITIVE_REGULATION_OF_LIPID_STORAGE
0.0367	43	1.9325	0	GOBP_APOPTOTIC_CELL_CLEARANCE
0.0417	46	1.9202	0	GOBP_LYMPHOCYTE_CHEMOTAXIS
0.0415	38	1.918	0	GOBP_ANTIGEN_PROCESSING_AND_PRESENTATION_OF_EXOGENOUS_ANTIGEN
0.041	15	1.9177	0.0014	GOBP_EOSINOPHIL_CHEMOTAXIS
0.0415	281	1.9145	0	GOCC_EARLY_ENDOSOME
0.0415	28	1.9134	0.0013	GOMF_CCR_CHEMOKINE_RECEPTOR_BINDING
0.0413	91	1.9126	0	GOBP_INTERLEUKIN_1_BETA_PRODUCTION
0.0417	65	1.9111	0.0012	GOBP_NON_MOTILE_CILIUM_ASSEMBLY
0.0414	36	1.9106	0.0012	GOMF_HYDROLASE_ACTIVITY_HYDROLYZING_N_GLYCOSYL_COMPOUNDS
0.0438	72	1.904	0.0011	GOBP_POSITIVE_REGULATION_OF_PHAGOCYTOSIS
0.0434	38	1.9037	0	GOBP_REGULATION_OF_BONE_RESORPTION
0.0432	37	1.9018	0.0013	GOCC_GOLGI_ASSOCIATED_VESICLE_MEMBRANE
0.043	106	1.9013	0	GOBP_GRANULOCYTE_CHEMOTAXIS
0.0436	208	1.8989	0	GOCC_LATE_ENDOSOME
0.0442	17	1.8965	0.0039	GOBP_POSITIVE_REGULATION_OF_MONOCYTE_CHEMOTAXIS
0.0448	103	1.8942	0	GOCC_PHAGOCYTIC_VESICLE
0.045	29	1.8926	0	GOBP_REGULATION_OF_CHOLESTEROL_EFFLUX
0.0457	61	1.8896	0.0011	GOBP_BONE_RESORPTION
0.046	124	1.8872	0	GOMF_INTEGRIN_BINDING
0.047	20	1.8836	0.0013	GOBP_VASCULAR_TRANSPORT
0.0466	23	1.8835	0.0013	GOBP_ENDOTHELIAL_CELL_CHEMOTAXIS
0.0473	71	1.8806	0	GOBP_REGULATION_OF_RESPONSE_TO_ENDOPLASMIC_RETICULUM_STRESS
0.0469	32	1.8804	0.0026	GOBP_ANTIGEN_PROCESSING_AND_PRESENTATION_OF_EXOGENOUS_PEPTIDE_ANTIGEN
0.0465	39	1.8802	0	GOBP_REGULATION_OF_MACROPHAGE_MIGRATION
0.0471	21	1.8784	0.0013	GOMF_PROTEIN_LIPID_COMPLEX_BINDING
0.0481	102	1.8747	0	GOBP_REGULATION_OF_MONONUCLEAR_CELL_MIGRATION
0.0485	27	1.8732	0.0013	GOBP_POSITIVE_REGULATION_OF_MACROPHAGE_MIGRATION
0.0487	101	1.8719	0	GOBP_ANTIGEN_PROCESSING_AND_PRESENTATION
0.0483	78	1.8717	0.0011	GOBP_BONE_REMODELING
0.0489	18	1.8694	0.0027	GOBP_EOSINOPHIL_MIGRATION
0.0504	19	1.8655	0.0027	GOBP_MYD88_DEPENDENT_TOLL_LIKE_RECEPTOR_SIGNALING_PATHWAY
0.0501	172	1.8652	0	GOBP_CARBOXYLIC_ACID_TRANSPORT
0.0498	190	1.8648	0	GOBP_LEUKOCYTE_CHEMOTAXIS
0.0494	17	1.8647	0.0027	GOBP_DENDRITIC_CELL_ANTIGEN_PROCESSING_AND_PRESENTATION
0.0494	70	1.8641	0.0011	GOBP_CENTROSOME_DUPLICATION
0.0504	109	1.8612	0	GOBP_TOLL_LIKE_RECEPTOR_SIGNALING_PATHWAY
0.0512	201	1.859	0	GOBP_CELLULAR_RESPONSE_TO_BIOTIC_STIMULUS
0.0509	113	1.8585	0	GOBP_MONOVALENT_INORGANIC_CATION_HOMEOSTASIS
0.0521	42	1.8557	0.0012	GOBP_CENTRIOLE_ASSEMBLY
0.052	139	1.855	0	GOBP_REGULATION_OF_CELL_SHAPE
0.0528	21	1.853	0.0066	GOBP_REGULATION_OF_LYMPHOCYTE_CHEMOTAXIS
0.0522	15	1.8524	0.0042	GOMF_MANNOSIDASE_ACTIVITY
0.0528	42	1.8504	0.0012	GOBP_L_AMINO_ACID_TRANSPORT
0.0541	64	1.8466	0.0023	GOCC_CILIARY_TRANSITION_ZONE
0.0546	106	1.8449	0	GOBP_REGULATION_OF_LEUKOCYTE_CHEMOTAXIS
0.0545	50	1.8444	0.0035	GOBP_COMPLEMENT_ACTIVATION
0.055	134	1.8428	0	GOBP_PHOSPHATIDYLINOSITOL_METABOLIC_PROCESS
0.0548	27	1.8425	0.0025	GOBP_RESPONSE_TO_INTERFERON_ALPHA
0.0544	64	1.8424	0.0023	GOBP_NEGATIVE_REGULATION_OF_TUMOR_NECROSIS_FACTOR_SUPERFAMILY_CYTOKINE_PRODUCTION
0.054	51	1.8423	0	GOBP_MACROPHAGE_MIGRATION
0.054	22	1.8406	0.0082	GOMF_PHOSPHATIDYLINOSITOL_BISPHOSPHATE_PHOSPHATASE_ACTIVITY
0.0537	52	1.8405	0	GOBP_CARBOHYDRATE_DERIVATIVE_TRANSPORT
0.0535	180	1.8401	0	GOBP_GLYCEROLIPID_BIOSYNTHETIC_PROCESS
0.0531	249	1.84	0	GOBP_CELL_CHEMOTAXIS
0.0529	100	1.8396	0.0022	GOBP_OSTEOCLAST_DIFFERENTIATION
0.0541	40	1.8361	0.0025	GOBP_INTRACILIARY_TRANSPORT
0.0538	16	1.836	0.0014	GOBP_REGULATION_OF_MODIFICATION_OF_SYNAPTIC_STRUCTURE
0.055	65	1.831	0.0023	GOBP_AMINO_ACID_TRANSMEMBRANE_TRANSPORT
0.057	51	1.827	0.0012	GOMF_DEOXYRIBONUCLEASE_ACTIVITY
0.0573	58	1.8257	0.0011	GOBP_POSITIVE_REGULATION_OF_RESPONSE_TO_CYTOKINE_STIMULUS
0.0585	24	1.8231	0.0027	GOBP_ENDOCHONDRAL_BONE_GROWTH
0.059	185	1.821	0	GOBP_MYELOID_LEUKOCYTE_MIGRATION
0.0597	65	1.819	0	GOBP_POSITIVE_REGULATION_OF_INTERLEUKIN_1_PRODUCTION
0.0607	47	1.8161	0.0012	GOBP_PRIMARY_ALCOHOL_METABOLIC_PROCESS
0.0618	34	1.8138	0.0025	GOMF_ENDODEOXYRIBONUCLEASE_ACTIVITY
0.0616	107	1.8134	0	GOBP_AMINO_ACID_TRANSPORT
0.0626	303	1.8112	0	GOBP_GLYCEROLIPID_METABOLIC_PROCESS
0.0629	23	1.81	0.008	GOBP_PINOCYTOSIS
0.0629	149	1.8093	0	GOBP_MEMBRANE_LIPID_METABOLIC_PROCESS
0.0646	29	1.8063	0.0038	GOMF_NEUTRAL_AMINO_ACID_TRANSMEMBRANE_TRANSPORTER_ACTIVITY
0.0652	236	1.8048	0	GOBP_GLYCEROPHOSPHOLIPID_METABOLIC_PROCESS
0.0649	108	1.8046	0	GOBP_NEUTROPHIL_MIGRATION
0.0658	39	1.8028	0.0037	GOBP_MICROGLIAL_CELL_ACTIVATION
0.0656	16	1.8023	0.0056	GOBP_L_GLUTAMATE_TRANSMEMBRANE_TRANSPORT
0.0655	148	1.8012	0	GOMF_SECONDARY_ACTIVE_TRANSMEMBRANE_TRANSPORTER_ACTIVITY
0.066	82	1.8001	0	GOBP_POSITIVE_REGULATION_OF_LEUKOCYTE_CHEMOTAXIS
0.0659	70	1.7998	0	GOBP_LIPID_STORAGE
0.0656	20	1.7996	0.0041	GOCC_RETROMER_COMPLEX
0.0653	23	1.7995	0.0039	GOBP_REGULATION_OF_MONOCYTE_CHEMOTAXIS
0.0656	28	1.7985	0.0038	GOBP_REGULATION_OF_MACROPHAGE_CHEMOTAXIS
0.0658	57	1.7976	0.0023	GOBP_DICARBOXYLIC_ACID_TRANSPORT
0.0656	188	1.7967	0	GOCC_ENDOCYTIC_VESICLE
0.0668	38	1.7932	0.0037	GOBP_MACROPHAGE_CHEMOTAXIS
0.0666	57	1.7929	0.0011	GOBP_POSITIVE_REGULATION_OF_INTERLEUKIN_1_BETA_PRODUCTION
0.0661	37	1.7921	0.0024	GOCC_ENDOCYTIC_VESICLE_MEMBRANE
0.0665	149	1.791	0	GOBP_GLYCEROPHOSPHOLIPID_BIOSYNTHETIC_PROCESS
0.0662	40	1.791	0.0025	GOMF_L_AMINO_ACID_TRANSMEMBRANE_TRANSPORTER_ACTIVITY
0.0665	47	1.7892	0.0024	GOBP_ENDOCHONDRAL_BONE_MORPHOGENESIS
0.0671	75	1.7877	0	GOBP_LIPOSACCHARIDE_METABOLIC_PROCESS
0.0666	45	1.7871	0.0025	GOBP_REGULATION_OF_BONE_REMODELING
0.0664	16	1.7869	0.0069	GOBP_ASTROCYTE_ACTIVATION
0.0663	251	1.7865	0	GOBP_RESPONSE_TO_MOLECULE_OF_BACTERIAL_ORIGIN
0.0674	168	1.7841	0	GOBP_POSITIVE_REGULATION_OF_ERK1_AND_ERK2_CASCADE
0.0683	130	1.7822	0	GOBP_GRANULOCYTE_MIGRATION
0.0688	60	1.7805	0.0082	GOBP_PROTEIN_LOCALIZATION_TO_VACUOLE
0.0685	35	1.7805	0.0012	GOBP_NEUTRAL_LIPID_BIOSYNTHETIC_PROCESS
0.0701	20	1.7766	0.0026	GOBP_POSITIVE_REGULATION_OF_BONE_RESORPTION
0.0701	37	1.7762	0.0012	GOBP_REGULATION_OF_TRIGLYCERIDE_METABOLIC_PROCESS
0.071	18	1.7736	0.0055	GOBP_NEGATIVE_REGULATION_OF_ENDOPLASMIC_RETICULUM_STRESS_INDUCED_INTRINSIC_APOPTOTIC_SIGNALING_PATHWAY
0.0717	233	1.7722	0	GOBP_RESPONSE_TO_ENDOPLASMIC_RETICULUM_STRESS
0.0716	59	1.7713	0.0012	GOBP_LIPOPOLYSACCHARIDE_MEDIATED_SIGNALING_PATHWAY
0.073	34	1.7682	0.0038	GOBP_PROTEIN_TARGETING_TO_VACUOLE
0.0746	15	1.7656	0.0056	GOBP_NEGATIVE_REGULATION_OF_LEUKOCYTE_CHEMOTAXIS
0.0753	219	1.7642	0	GOBP_VIRAL_LIFE_CYCLE
0.0756	178	1.7633	0	GOCC_COATED_VESICLE
0.0765	28	1.7616	0.0038	GOMF_AMIDE_TRANSMEMBRANE_TRANSPORTER_ACTIVITY
0.0763	16	1.7614	0.0067	GOBP_POSITIVE_REGULATION_OF_TYPE_I_INTERFERON_MEDIATED_SIGNALING_PATHWAY
0.0761	15	1.7611	0.0126	GOBP_TRANSPORT_OF_VIRUS
0.0764	48	1.7602	0.0012	GOBP_HUMORAL_IMMUNE_RESPONSE_MEDIATED_BY_CIRCULATING_IMMUNOGLOBULIN
0.0773	28	1.7585	0.0026	GOBP_TRIGLYCERIDE_BIOSYNTHETIC_PROCESS
0.0773	32	1.758	0.005	GOBP_NEGATIVE_REGULATION_OF_INTERLEUKIN_1_PRODUCTION
0.0796	15	1.7546	0.007	GOBP_REGULATION_OF_PHOSPHOLIPID_BIOSYNTHETIC_PROCESS
0.0794	67	1.7543	0.0012	GOBP_POSITIVE_REGULATION_OF_LIPID_TRANSPORT
0.0792	79	1.754	0.0023	GOMF_LIPASE_ACTIVITY
0.0799	116	1.7528	0.0011	GOBP_CARBOHYDRATE_DERIVATIVE_CATABOLIC_PROCESS
0.0797	111	1.7526	0	GOBP_MICROTUBULE_POLYMERIZATION_OR_DEPOLYMERIZATION
0.0805	135	1.7512	0	GOBP_POSITIVE_REGULATION_OF_CELLULAR_PROTEIN_CATABOLIC_PROCESS
0.0815	246	1.7492	0	GOCC_ENDOSOME_MEMBRANE
0.0814	84	1.7488	0.0011	GOBP_MACROPHAGE_ACTIVATION
0.0812	30	1.7487	0.0037	GOCC_INTEGRIN_COMPLEX
0.0815	38	1.7478	0.0037	GOBP_LIPID_EXPORT_FROM_CELL
0.0815	16	1.7474	0.0095	GOBP_REGULATION_OF_ENDOTHELIAL_CELL_CHEMOTAXIS
0.0829	273	1.7424	0	GOMF_ACTIVE_TRANSMEMBRANE_TRANSPORTER_ACTIVITY
0.0842	152	1.7404	0	GOBP_CYTOSOLIC_TRANSPORT
0.0836	62	1.7402	0	GOBP_INORGANIC_ION_IMPORT_ACROSS_PLASMA_MEMBRANE
0.084	115	1.7402	0	GOMF_ORGANIC_ANION_TRANSMEMBRANE_TRANSPORTER_ACTIVITY
0.0834	19	1.7399	0.0053	GOBP_POSITIVE_REGULATION_OF_VACUOLE_ORGANIZATION
0.0835	91	1.7394	0.0022	GOCC_9PLUS0_NON_MOTILE_CILIUM
0.085	120	1.7362	0	GOBP_POSITIVE_REGULATION_OF_CHEMOTAXIS
0.0851	28	1.7357	0.0075	GOBP_BONE_GROWTH
0.085	119	1.7349	0	GOBP_SMOOTHENED_SIGNALING_PATHWAY
0.0853	41	1.7349	0.0037	GOMF_CARBOHYDRATE_DERIVATIVE_TRANSMEMBRANE_TRANSPORTER_ACTIVITY
0.0852	168	1.7342	0	GOBP_CELLULAR_LIPID_CATABOLIC_PROCESS
0.0855	100	1.7334	0.0022	GOBP_REGULATION_OF_PHAGOCYTOSIS
0.0856	32	1.7329	0.0089	GOBP_NEUTRAL_AMINO_ACID_TRANSPORT
0.0852	90	1.7325	0.0011	GOBP_LIPOPROTEIN_BIOSYNTHETIC_PROCESS
0.0859	27	1.7313	0.0092	GOBP_VITAMIN_TRANSPORT
0.0859	151	1.7308	0	GOBP_TISSUE_REMODELING
0.0857	142	1.7306	0.0011	GOBP_VACUOLAR_TRANSPORT
0.0865	157	1.7293	0	GOBP_PATTERN_RECOGNITION_RECEPTOR_SIGNALING_PATHWAY
0.0863	69	1.7291	0	GOBP_REGULATION_OF_OSTEOCLAST_DIFFERENTIATION
0.0865	116	1.7284	0	GOBP_POSITIVE_REGULATION_OF_PROTEOLYSIS_INVOLVED_IN_CELLULAR_PROTEIN_CATABOLIC_PROCESS
0.0864	38	1.7282	0.0012	GOBP_REGULATION_OF_ACUTE_INFLAMMATORY_RESPONSE
0.0875	22	1.7261	0.0102	GOBP_DORSAL_VENTRAL_NEURAL_TUBE_PATTERNING
0.0873	41	1.7259	0.0049	GOMF_NUCLEOBASE_CONTAINING_COMPOUND_TRANSMEMBRANE_TRANSPORTER_ACTIVITY
0.0873	24	1.7251	0.0107	GOMF_XENOBIOTIC_TRANSMEMBRANE_TRANSPORTER_ACTIVITY
0.0891	52	1.7219	0.0059	GOBP_CHLORIDE_TRANSPORT
0.0889	21	1.7213	0.0092	GOBP_DENDRITIC_SPINE_MAINTENANCE
0.0888	60	1.7211	0.007	GOMF_CARGO_RECEPTOR_ACTIVITY
0.0886	106	1.7209	0	GOBP_MEMBRANE_LIPID_BIOSYNTHETIC_PROCESS
0.0882	25	1.7198	0.0104	GOBP_PHAGOSOME_MATURATION
0.0883	105	1.7189	0	GOBP_LYSOSOMAL_TRANSPORT
0.0886	211	1.7181	0	GOCC_BASAL_PART_OF_CELL
0.0909	43	1.715	0.0048	GOBP_REGULATION_OF_VACUOLE_ORGANIZATION
0.0909	107	1.7147	0.0011	GOCC_CENTRIOLE
0.0922	42	1.7127	0.0062	GOCC_PROTEIN_COMPLEX_INVOLVED_IN_CELL_ADHESION
0.092	113	1.7124	0	GOBP_SPHINGOLIPID_METABOLIC_PROCESS
0.0924	67	1.7116	0.0046	GOBP_REGULATION_OF_TOLL_LIKE_RECEPTOR_SIGNALING_PATHWAY
0.0933	75	1.7099	0.0023	GOBP_TRIGLYCERIDE_METABOLIC_PROCESS
0.0943	97	1.7074	0	GOCC_CLATHRIN_COATED_VESICLE
0.0945	57	1.7066	0.0023	GOBP_POSITIVE_REGULATION_OF_MONONUCLEAR_CELL_MIGRATION
0.095	91	1.7056	0.0011	GOBP_PHOSPHATIDYLINOSITOL_BIOSYNTHETIC_PROCESS
0.0948	209	1.705	0	GOBP_ORGANIC_ANION_TRANSPORT
0.0968	34	1.7018	0.0101	GOBP_NEURAL_TUBE_PATTERNING
0.0976	39	1.6998	0.0073	GOBP_NEGATIVE_REGULATION_OF_RESPONSE_TO_ENDOPLASMIC_RETICULUM_STRESS
0.0976	149	1.6991	0	GOBP_IMPORT_INTO_CELL
0.0984	261	1.6979	0	GOBP_GOLGI_VESICLE_TRANSPORT
0.0997	220	1.696	0	GOBP_RECEPTOR_MEDIATED_ENDOCYTOSIS
0.0994	43	1.6959	0.0036	GOBP_AXONEME_ASSEMBLY
0.1003	67	1.6942	0.007	GOBP_REGULATION_OF_CELLULAR_PH
0.1	42	1.6941	0.0025	GOBP_POSITIVE_REGULATION_OF_INTERFERON_BETA_PRODUCTION
0.0994	53	1.694	0.006	GOBP_RESPONSE_TO_TYPE_I_INTERFERON
0.0997	133	1.694	0	GOMF_PRIMARY_ACTIVE_TRANSMEMBRANE_TRANSPORTER_ACTIVITY
0.1	23	1.6929	0.0146	GOBP_ACYLGLYCEROL_HOMEOSTASIS
0.1023	51	1.6897	0.0094	GOCC_VESICLE_COAT
0.1018	313	1.6895	0	GOBP_LEUKOCYTE_MIGRATION
0.102	37	1.689	0.0098	GOBP_PH_REDUCTION
0.1017	169	1.6889	0	GOBP_REGULATION_OF_PROTEASOMAL_PROTEIN_CATABOLIC_PROCESS
0.1014	184	1.6888	0	GOMF_ANION_TRANSMEMBRANE_TRANSPORTER_ACTIVITY
0.1012	42	1.6888	0.0083	GOBP_VESICLE_MEDIATED_TRANSPORT_BETWEEN_ENDOSOMAL_COMPARTMENTS
0.1024	63	1.6871	0.0036	GOBP_REGULATION_OF_TISSUE_REMODELING
0.1037	20	1.685	0.0177	GOBP_RENAL_TUBULAR_SECRETION
0.1034	95	1.6849	0.0044	GOBP_REGULATION_OF_PATTERN_RECOGNITION_RECEPTOR_SIGNALING_PATHWAY
0.1037	23	1.6842	0.0076	GOBP_ANTIGEN_PROCESSING_AND_PRESENTATION_OF_ENDOGENOUS_ANTIGEN
0.1036	39	1.6839	0.0049	GOBP_PROTEIN_LOCALIZATION_TO_LYSOSOME
0.1034	32	1.6837	0.015	GOBP_AMYLOID_BETA_CLEARANCE
0.1033	31	1.6835	0.0026	GOMF_MONOCARBOXYLIC_ACID_TRANSMEMBRANE_TRANSPORTER_ACTIVITY
0.1035	16	1.683	0.0263	GOBP_MHC_CLASS_II_BIOSYNTHETIC_PROCESS
0.1048	108	1.6808	0.0022	GOBP_AUTOPHAGOSOME_ORGANIZATION
0.1052	41	1.6795	0.0073	GOBP_GLYCOSPHINGOLIPID_METABOLIC_PROCESS
0.1048	293	1.6793	0	GOBP_ANION_TRANSPORT
0.105	96	1.6782	0.0011	GOBP_LYMPHOCYTE_MIGRATION
0.1055	132	1.6773	0	GOBP_ANION_TRANSMEMBRANE_TRANSPORT
0.1054	29	1.6771	0.0076	GOMF_SCAVENGER_RECEPTOR_ACTIVITY
0.1053	99	1.6768	0.0033	GOBP_NEUTRAL_LIPID_METABOLIC_PROCESS
0.1052	159	1.6765	0	GOBP_POSTSYNAPSE_ORGANIZATION
0.1052	78	1.6762	0.0034	GOBP_POSITIVE_REGULATION_OF_ORGANELLE_ASSEMBLY
0.1051	79	1.676	0.0011	GOCC_GOLGI_ASSOCIATED_VESICLE
0.1049	34	1.6758	0.0099	GOBP_REGULATION_OF_TYPE_I_INTERFERON_MEDIATED_SIGNALING_PATHWAY
0.1051	115	1.6752	0	GOBP_IMPORT_ACROSS_PLASMA_MEMBRANE
0.1055	116	1.6746	0.0011	GOBP_VIRAL_GENOME_REPLICATION
0.1059	58	1.6737	0.0104	GOBP_REGULATION_OF_CILIUM_ASSEMBLY
0.1055	73	1.6734	0.0068	GOBP_SELECTIVE_AUTOPHAGY
0.1058	79	1.6723	0.0034	GOCC_CILIARY_PLASM
0.1057	15	1.6721	0.0251	GOBP_REGULATION_OF_STEROID_HORMONE_BIOSYNTHETIC_PROCESS
0.1057	29	1.6717	0.013	GOBP_REGULATION_OF_MICROTUBULE_BASED_MOVEMENT
0.107	29	1.67	0.0154	GOMF_PHOSPHATIDYLINOSITOL_PHOSPHATE_PHOSPHATASE_ACTIVITY
0.107	35	1.6697	0.013	GOBP_REGULATION_OF_ALCOHOL_BIOSYNTHETIC_PROCESS
0.1068	28	1.6694	0.0208	GOBP_XENOBIOTIC_TRANSPORT
0.107	126	1.6688	0.0021	GOBP_POSITIVE_REGULATION_OF_LIPID_METABOLIC_PROCESS
0.1067	305	1.6688	0	GOBP_PHOSPHOLIPID_METABOLIC_PROCESS
0.1065	18	1.6687	0.0141	GOMF_INOSITOL_PHOSPHATE_PHOSPHATASE_ACTIVITY
0.1065	30	1.6683	0.0149	GOBP_NEGATIVE_REGULATION_OF_OSTEOCLAST_DIFFERENTIATION
0.1067	41	1.6678	0.0098	GOBP_CHOLESTEROL_EFFLUX
0.1067	174	1.6674	0	GOBP_TUMOR_NECROSIS_FACTOR_SUPERFAMILY_CYTOKINE_PRODUCTION
0.1068	207	1.6666	0	GOCC_TRANS_GOLGI_NETWORK
0.1069	19	1.6659	0.0137	GOBP_NUCLEOTIDE_BINDING_DOMAIN_LEUCINE_RICH_REPEAT_CONTAINING_RECEPTOR_SIGNALING_PATHWAY
0.1072	21	1.6649	0.0205	GOBP_REGULATION_OF_MEMBRANE_INVAGINATION
0.1075	28	1.664	0.0105	GOBP_MEMBRANE_LIPID_CATABOLIC_PROCESS
0.1078	76	1.664	0.0023	GOBP_REGULATION_OF_PH
0.1093	30	1.6614	0.0157	GOBP_GPI_ANCHOR_METABOLIC_PROCESS
0.1099	18	1.6605	0.0169	GOBP_POSITIVE_REGULATION_OF_ALCOHOL_BIOSYNTHETIC_PROCESS
0.1102	21	1.6599	0.0238	GOBP_REGULATION_OF_CENTRIOLE_REPLICATION
0.1102	28	1.6596	0.014	GOBP_ASTROCYTE_DEVELOPMENT
0.1107	15	1.6587	0.0143	GOMF_GLUCOSYLTRANSFERASE_ACTIVITY
0.1113	307	1.6575	0	GOBP_VIRAL_PROCESS
0.1111	197	1.6573	0	GOBP_BIOLOGICAL_PROCESS_INVOLVED_IN_SYMBIOTIC_INTERACTION
0.1114	31	1.6564	0.0101	GOBP_EXCRETION
0.1114	18	1.656	0.0148	GOBP_SPHINGOID_METABOLIC_PROCESS
0.1118	21	1.6548	0.0135	GOBP_GANGLIOSIDE_METABOLIC_PROCESS
0.1121	106	1.6543	0.0011	GOMF_ENDONUCLEASE_ACTIVITY
0.1129	28	1.6524	0.0215	GOBP_POSITIVE_REGULATION_OF_LIPID_KINASE_ACTIVITY
0.1129	41	1.6522	0.01	GOBP_L_ALPHA_AMINO_ACID_TRANSMEMBRANE_TRANSPORT
0.1138	114	1.6506	0	GOCC_PLASMA_MEMBRANE_BOUNDED_CELL_PROJECTION_CYTOPLASM
0.1136	36	1.6505	0.0128	GOBP_MOTILE_CILIUM_ASSEMBLY
0.1137	18	1.65	0.0204	GOBP_HEAT_GENERATION
0.115	68	1.6483	0.0011	GOMF_PHOSPHOLIPASE_ACTIVITY
0.1153	48	1.6478	0.0132	GOMF_EXONUCLEASE_ACTIVITY_ACTIVE_WITH_EITHER_RIBO_OR_DEOXYRIBONUCLEIC_ACIDS_AND_PRODUCING_5_PHOSPHOMONOESTERS
0.1157	61	1.647	0.0035	GOBP_INTERFERON_BETA_PRODUCTION
0.116	16	1.6465	0.021	GOBP_SEMAPHORIN_PLEXIN_SIGNALING_PATHWAY_INVOLVED_IN_NEURON_PROJECTION_GUIDANCE
0.1167	25	1.6448	0.0156	GOBP_REGULATION_OF_LIPOPOLYSACCHARIDE_MEDIATED_SIGNALING_PATHWAY
0.1166	139	1.6446	0.0032	GOBP_POSITIVE_REGULATION_OF_AUTOPHAGY
0.1198	198	1.6405	0	GOBP_PHOSPHOLIPID_BIOSYNTHETIC_PROCESS
0.1201	235	1.6399	0	GOBP_MACROAUTOPHAGY
0.1208	59	1.6386	0.0093	GOBP_DORSAL_VENTRAL_PATTERN_FORMATION
0.1211	446	1.6374	0	GOBP_CELL_PROJECTION_ASSEMBLY
0.1214	50	1.6369	0.0143	GOBP_REGULATION_OF_CENTROSOME_CYCLE
0.122	71	1.636	0.0091	GOBP_POSITIVE_REGULATION_OF_MACROAUTOPHAGY
0.1223	19	1.6348	0.0271	GOCC_CHLORIDE_CHANNEL_COMPLEX
0.122	82	1.6348	0.0011	GOBP_INTEGRIN_MEDIATED_SIGNALING_PATHWAY
0.1217	94	1.6342	0.0044	GOBP_ORGANELLE_MEMBRANE_FUSION
0.122	68	1.6342	0.0091	GOBP_SYNAPTIC_VESICLE_RECYCLING
0.1218	98	1.6338	0.0056	GOBP_ERAD_PATHWAY
0.122	85	1.633	0.0078	GOBP_CELLULAR_MONOVALENT_INORGANIC_CATION_HOMEOSTASIS
0.1218	34	1.6329	0.0219	GOBP_INTRACELLULAR_LIPID_TRANSPORT
0.1227	17	1.6317	0.0192	GOMF_STEROL_TRANSFER_ACTIVITY
0.1233	87	1.6301	0.0056	GOBP_NEURON_PROJECTION_ORGANIZATION
0.1232	169	1.6296	0.001	GOBP_MICROTUBULE_BASED_TRANSPORT
0.1234	29	1.6289	0.0252	GOBP_POSITIVE_REGULATION_OF_RESPONSE_TO_ENDOPLASMIC_RETICULUM_STRESS
0.1247	133	1.6274	0.0021	GOBP_POSITIVE_REGULATION_OF_LEUKOCYTE_MIGRATION
0.1247	48	1.6271	0.0106	GOMF_PENTOSYLTRANSFERASE_ACTIVITY
0.1245	19	1.627	0.0279	GOBP_SUPPRESSION_OF_VIRAL_RELEASE_BY_HOST
0.1247	33	1.6265	0.0154	GOBP_POSITIVE_REGULATION_OF_STEROL_TRANSPORT
0.1253	71	1.6254	0.0079	GOMF_EXONUCLEASE_ACTIVITY
0.1258	78	1.6247	0.0045	GOBP_UBIQUITIN_DEPENDENT_ERAD_PATHWAY
0.1256	20	1.6245	0.0295	GOBP_PHOSPHATIDIC_ACID_METABOLIC_PROCESS
0.1271	40	1.6225	0.0121	GOCC_PHOTORECEPTOR_CONNECTING_CILIUM
0.1275	297	1.6209	0	GOBP_EXOCYTOSIS
0.1276	52	1.6205	0.0095	GOBP_CERAMIDE_BIOSYNTHETIC_PROCESS
0.1275	20	1.6201	0.0254	GOBP_PHOSPHATIDYLCHOLINE_BIOSYNTHETIC_PROCESS
0.1277	29	1.6201	0.0263	GOBP_QUINONE_METABOLIC_PROCESS
0.1275	193	1.6198	0.001	GOBP_REGULATION_OF_LEUKOCYTE_MIGRATION
0.1273	118	1.6197	0.0022	GOBP_ADULT_BEHAVIOR
0.1272	25	1.6195	0.0252	GOBP_DENDRITIC_CELL_MIGRATION
0.1273	172	1.6189	0.0032	GOBP_SKELETAL_SYSTEM_MORPHOGENESIS
0.1271	43	1.6188	0.0136	GOBP_POSITIVE_REGULATION_OF_PATTERN_RECOGNITION_RECEPTOR_SIGNALING_PATHWAY
0.1273	28	1.618	0.0187	GOBP_PHOSPHATIDYLINOSITOL_DEPHOSPHORYLATION
0.1291	18	1.6157	0.0387	GOMF_5_3_EXONUCLEASE_ACTIVITY
0.1294	26	1.6151	0.027	GOBP_POSITIVE_REGULATION_OF_CILIUM_ASSEMBLY
0.1291	132	1.6149	0.0053	GOBP_REGULATION_OF_LIPID_LOCALIZATION
0.1289	25	1.6145	0.022	GOBP_DIOL_METABOLIC_PROCESS
0.129	122	1.6142	0.0032	GOBP_LIPID_HOMEOSTASIS
0.1291	30	1.6138	0.0241	GOBP_CARTILAGE_DEVELOPMENT_INVOLVED_IN_ENDOCHONDRAL_BONE_MORPHOGENESIS
0.1288	19	1.6134	0.0294	GOBP_GROWTH_PLATE_CARTILAGE_DEVELOPMENT
0.13	30	1.6109	0.0224	GOCC_TRANS_GOLGI_NETWORK_MEMBRANE
0.1318	474	1.6086	0	GOBP_ENDOCYTOSIS
0.1318	22	1.6084	0.0171	GOBP_POSITIVE_REGULATION_OF_ACUTE_INFLAMMATORY_RESPONSE
0.1316	64	1.6083	0.0129	GOBP_FATTY_ACID_TRANSPORT
0.1315	16	1.6081	0.0309	GOBP_ALDITOL_METABOLIC_PROCESS
0.1314	18	1.6079	0.0258	GOBP_SPERM_FLAGELLUM_ASSEMBLY
0.1324	66	1.6064	0.0092	GOCC_VESICLE_TETHERING_COMPLEX
0.1324	76	1.6062	0.007	GOCC_COATED_VESICLE_MEMBRANE
0.1323	210	1.606	0	GOMF_GLYCOSYLTRANSFERASE_ACTIVITY
0.1329	16	1.605	0.0293	GOBP_DENDRITIC_CELL_CYTOKINE_PRODUCTION
0.1327	463	1.6049	0	GOBP_POSITIVE_REGULATION_OF_CATABOLIC_PROCESS
0.1329	292	1.6045	0.001	GOBP_REGULATION_OF_CELL_MORPHOGENESIS
0.1336	111	1.6036	0.0044	GOBP_ENDOPLASMIC_RETICULUM_TO_GOLGI_VESICLE_MEDIATED_TRANSPORT
0.1337	49	1.6033	0.0168	GOBP_NEGATIVE_REGULATION_OF_MYELOID_LEUKOCYTE_DIFFERENTIATION
0.1338	80	1.6024	0.0123	GOBP_REGULATION_OF_MICROTUBULE_POLYMERIZATION_OR_DEPOLYMERIZATION
0.1341	224	1.6024	0	GOBP_REGULATION_OF_CELLULAR_PROTEIN_CATABOLIC_PROCESS
0.1345	261	1.6013	0	GOBP_ERK1_AND_ERK2_CASCADE
0.1344	290	1.6006	0	GOBP_CELL_SUBSTRATE_ADHESION
0.1346	20	1.6006	0.0294	GOBP_MEMBRANE_RAFT_ORGANIZATION
0.1343	138	1.6004	0.0032	GOBP_MICROTUBULE_ORGANIZING_CENTER_ORGANIZATION
0.1346	113	1.5999	0.0043	GOBP_LIPOPROTEIN_METABOLIC_PROCESS
0.1353	48	1.5987	0.012	GOBP_MODULATION_BY_SYMBIONT_OF_ENTRY_INTO_HOST
0.1353	35	1.5985	0.0253	GOBP_KETONE_BIOSYNTHETIC_PROCESS
0.1351	99	1.5984	0.0077	GOBP_POSITIVE_REGULATION_OF_UBIQUITIN_DEPENDENT_PROTEIN_CATABOLIC_PROCESS
0.135	17	1.5983	0.0264	GOBP_VESICLE_CARGO_LOADING
0.1348	428	1.5982	0	GOBP_PROCESS_UTILIZING_AUTOPHAGIC_MECHANISM
0.1346	69	1.5981	0.0137	GOBP_REGULATION_OF_SMOOTHENED_SIGNALING_PATHWAY
0.1347	101	1.5978	0.0033	GOBP_TYPE_I_INTERFERON_PRODUCTION
0.1345	20	1.5977	0.0371	GOBP_INTERFERON_GAMMA_MEDIATED_SIGNALING_PATHWAY
0.1345	22	1.5975	0.0348	GOMF_ORGANIC_HYDROXY_COMPOUND_TRANSMEMBRANE_TRANSPORTER_ACTIVITY
0.1344	77	1.5973	0.0116	GOBP_MICROTUBULE_POLYMERIZATION
0.1344	92	1.5971	0.0056	GOBP_POLYOL_METABOLIC_PROCESS
0.1341	108	1.5968	0.0055	GOCC_NON_MOTILE_CILIUM
0.1356	61	1.5949	0.0181	GOBP_POSITIVE_REGULATION_OF_TYPE_I_INTERFERON_PRODUCTION
0.1357	219	1.5942	0	GOBP_PHAGOCYTOSIS
0.1358	20	1.5938	0.0368	GOBP_PROSTAGLANDIN_TRANSPORT
0.1358	225	1.5935	0	GOBP_LIPID_CATABOLIC_PROCESS
0.1359	96	1.5933	0.0054	GOBP_SUBSTRATE_ADHESION_DEPENDENT_CELL_SPREADING
0.1357	111	1.5931	0.0066	GOBP_POSITIVE_REGULATION_OF_ENDOCYTOSIS
0.1355	51	1.5931	0.0121	GOMF_CLATHRIN_BINDING
0.1368	16	1.5914	0.021	GOBP_POSITIVE_REGULATION_OF_MITOCHONDRIAL_MEMBRANE_POTENTIAL
0.1367	174	1.591	0	GOMF_NUCLEASE_ACTIVITY
0.1372	73	1.5903	0.015	GOBP_POSITIVE_REGULATION_OF_LIPID_BIOSYNTHETIC_PROCESS
0.1371	212	1.5901	0.0021	GOBP_ENDOSOMAL_TRANSPORT
0.1372	37	1.5898	0.0204	GOBP_NEGATIVE_REGULATION_OF_LIPID_LOCALIZATION
0.1372	95	1.5895	0.0079	GOMF_CARBOXYLIC_ESTER_HYDROLASE_ACTIVITY
0.1397	183	1.5865	0	GOBP_BONE_DEVELOPMENT
0.1396	145	1.5861	0.0021	GOMF_HEXOSYLTRANSFERASE_ACTIVITY
0.1397	17	1.5858	0.0284	GOBP_POSITIVE_REGULATION_OF_PHAGOCYTOSIS_ENGULFMENT
0.1398	45	1.5855	0.0192	GOBP_VESICLE_TRANSPORT_ALONG_MICROTUBULE
0.1398	17	1.5844	0.0221	GOMF_APOLIPOPROTEIN_BINDING
0.1403	20	1.5836	0.0354	GOMF_VITAMIN_TRANSMEMBRANE_TRANSPORTER_ACTIVITY
0.1411	224	1.5826	0	GOMF_ATP_HYDROLYSIS_ACTIVITY
0.1409	53	1.5825	0.019	GOBP_GLYCOLIPID_BIOSYNTHETIC_PROCESS
0.1409	120	1.5823	0.0054	GOBP_BIOLOGICAL_PROCESS_INVOLVED_IN_INTERACTION_WITH_HOST
0.1421	45	1.581	0.0241	GOBP_ACIDIC_AMINO_ACID_TRANSPORT
0.142	37	1.5806	0.016	GOMF_ACETYLGLUCOSAMINYLTRANSFERASE_ACTIVITY
0.1436	234	1.579	0.0041	GOCC_GOLGI_MEMBRANE
0.1433	41	1.5787	0.0237	GOBP_EXPORT_ACROSS_PLASMA_MEMBRANE
0.1437	127	1.5779	0.0043	GOBP_REGULATION_OF_PROTEASOMAL_UBIQUITIN_DEPENDENT_PROTEIN_CATABOLIC_PROCESS
0.1435	22	1.5778	0.0289	GOMF_MANNOSYLTRANSFERASE_ACTIVITY
0.1433	15	1.5778	0.0367	GOBP_TOLL_LIKE_RECEPTOR_9_SIGNALING_PATHWAY
0.1439	33	1.5767	0.0162	GOBP_PROTEIN_ADP_RIBOSYLATION
0.1442	23	1.5767	0.0283	GOBP_INFLAMMASOME_COMPLEX_ASSEMBLY
0.1437	118	1.5766	0.0064	GOBP_POSITIVE_REGULATION_OF_SMALL_MOLECULE_METABOLIC_PROCESS
0.1436	482	1.5765	0	GOCC_VESICLE_MEMBRANE
0.1437	110	1.5762	0.0099	GOBP_REGULATION_OF_MACROAUTOPHAGY
0.1436	181	1.576	0.0021	GOBP_REGULATION_OF_CHEMOTAXIS
0.1436	122	1.5758	0.0053	GOBP_MEMBRANE_FUSION
0.1434	72	1.5757	0.008	GOBP_MEMBRANE_DOCKING
0.1446	150	1.5739	0.0011	GOBP_REGULATION_OF_UBIQUITIN_DEPENDENT_PROTEIN_CATABOLIC_PROCESS
0.1444	21	1.5736	0.0346	GOBP_PHOSPHATIDYLGLYCEROL_METABOLIC_PROCESS
0.1444	22	1.5734	0.0222	GOBP_RESPONSE_TO_MITOCHONDRIAL_DEPOLARISATION
0.1444	44	1.5732	0.0168	GOBP_ESTABLISHMENT_OF_PROTEIN_LOCALIZATION_TO_VACUOLE
0.1444	82	1.573	0.0134	GOCC_AUTOPHAGOSOME
0.1448	165	1.5724	0.0021	GOBP_PROTEIN_KINASE_B_SIGNALING
0.1447	175	1.5721	0.0031	GOBP_ORGANIC_HYDROXY_COMPOUND_TRANSPORT
0.1443	53	1.5721	0.018	GOBP_ENDOSOME_TO_LYSOSOME_TRANSPORT
0.1445	77	1.5717	0.01	GOCC_EARLY_ENDOSOME_MEMBRANE
0.1446	122	1.5713	0.0087	GOBP_ORGANELLE_FUSION
0.1455	84	1.5703	0.0113	GOMF_SYMPORTER_ACTIVITY
0.1456	40	1.57	0.0254	GOBP_ER_NUCLEUS_SIGNALING_PATHWAY
0.1463	92	1.569	0.0066	GOCC_MEMBRANE_COAT
0.1462	21	1.5688	0.0346	GOMF_PHOSPHOTRANSFERASE_ACTIVITY_FOR_OTHER_SUBSTITUTED_PHOSPHATE_GROUPS
0.1469	148	1.5673	0.0032	GOBP_TRANSPORT_ALONG_MICROTUBULE
0.1479	180	1.566	0.0042	GOBP_LOCOMOTORY_BEHAVIOR
0.1479	81	1.5658	0.0148	GOBP_RETROGRADE_TRANSPORT_ENDOSOME_TO_GOLGI
0.1486	23	-1.5838	0.0185	GOBP_CALCIUM_DEPENDENT_CELL_CELL_ADHESION_VIA_PLASMA_MEMBRANE_CELL_ADHESION_MOLECULES
0.1498	16	-1.5965	0.0404	GOBP_NEUTROPHIL_EXTRAVASATION
0.1337	41	-1.657	0.0109	GOCC_INTRINSIC_COMPONENT_OF_POSTSYNAPTIC_MEMBRANE
0.1214	35	-1.6999	0.0149	GOBP_REGULATION_OF_HUMORAL_IMMUNE_RESPONSE
0.1021	24	-1.7395	0.0166	GOMF_CELL_CELL_ADHESION_MEDIATOR_ACTIVITY
0.098	83	-1.7515	0	GOMF_CYTOKINE_RECEPTOR_ACTIVITY
0.0943	16	-1.7646	0.0112	GOBP_REGULATION_OF_HUMORAL_IMMUNE_RESPONSE_MEDIATED_BY_CIRCULATING_IMMUNOGLOBULIN
0.0868	22	-1.7983	0	GOMF_C_C_CHEMOKINE_BINDING
0.0901	67	-1.803	0	GOMF_PEPTIDE_RECEPTOR_ACTIVITY
0.0782	39	-1.8493	0	GOCC_POSTSYNAPTIC_SPECIALIZATION_MEMBRANE
0.066	16	-1.8922	0.0072	GOBP_REGULATION_OF_UBIQUITIN_PROTEIN_LIGASE_ACTIVITY
0.0674	30	-1.8937	0	GOMF_CHEMOKINE_BINDING
0.0618	23	-1.9175	0.0042	GOBP_POSITIVE_REGULATION_OF_INTERLEUKIN_4_PRODUCTION
0.0537	30	-1.9503	0	GOCC_POSTSYNAPTIC_DENSITY_MEMBRANE
0.0562	130	-1.9631	0	GOBP_CELL_CELL_ADHESION_VIA_PLASMA_MEMBRANE_ADHESION_MOLECULES
0.0209	33	-2.1629	0	GOBP_INTERLEUKIN_4_PRODUCTION
0.0196	28	-2.1945	0	GOBP_REGULATION_OF_INTERLEUKIN_4_PRODUCTION
0.0104	24	-2.2777	0	GOMF_IMMUNOGLOBULIN_RECEPTOR_BINDING
0.01	63	-2.2922	0	GOBP_HOMOPHILIC_CELL_ADHESION_VIA_PLASMA_MEMBRANE_ADHESION_MOLECULES
0.008	18	-2.322	0	GOCC_INTRINSIC_COMPONENT_OF_POSTSYNAPTIC_DENSITY_MEMBRANE
0.0006	24	-2.5268	0	GOCC_INTRINSIC_COMPONENT_OF_POSTSYNAPTIC_SPECIALIZATION_MEMBRANE
0	23	-2.8781	0	GOCC_IMMUNOGLOBULIN_COMPLEX
