# Supplementary material for: Apoptotic cell fragments locally activate tingible body macrophages in the germinal center
Source: Cell. Author manuscript; Available in PMC 2023 May 5. (PMC7614509; doi:10.1016/j.cell.2023.02.004)
Supplement: Table S3 [file EMS174789-supplement-Table_S3.xlsx]

## Sheet: DEG_immTBMvrestTBM
Gene Symbol	logFC	logCPM	FDR		Gene Symbol	logFC	logCPM	FDR
Trem3	9.17092	5.39165	0.00223235		Spopl	1.85712	5.02461	0.0497017
Tuba4a	8.7963	5.04331	0.0112295		Bcl2a1d	1.84854	8.45636	0.0037319
Pphln1	8.70165	4.27029	0.00903878		Gm9733	1.84616	6.56917	0.0465583
Flt1	8.69331	4.57359	0.0392351		Gpr108	1.81014	5.26622	0.00544605
Rcor3	8.49531	3.97673	0.0272099		Gpr18	1.80264	5.54639	0.0497675
Mmgt2	8.48369	3.89975	0.0170179		Socs3	1.80213	5.91837	0.044023
Whamm	8.47985	4.08151	0.0114863		Agtrap	1.79012	5.06114	0.0357039
Tubgcp3	8.32115	3.83248	0.0375518		Gpr132	1.78482	6.28113	0.00808897
9330175E14Rik	8.11214	3.54868	0.0494441		Ncf4	1.77108	7.044	0.0114863
Rbm12b2	7.9712	3.85106	0.045682		Mcemp1	1.75559	7.95034	0.000447699
C5ar1	4.09939	4.19222	0.00238473		Keap1	1.74816	5.11867	0.049316
Saa3	3.79745	8.11143	0.0409723		Mcub	1.74216	6.40466	0.000711533
Fcgr4	3.60186	6.0274	0.0134317		Bcl2a1a	1.71642	8.38174	0.0426494
Vav3	3.55627	4.44945	0.0176038		Pilra	1.69967	6.23958	0.0118465
Sestd1	3.52538	4.27477	0.0460311		Aldoa	1.69888	8.95317	0.044023
Plscr1	3.48178	5.0364	0.0173225		Naga	1.69306	5.50889	0.045976
Ass1	3.33587	7.24773	0.0170293		Aoah	1.69189	5.32598	0.00632268
Dpep2	3.25985	3.95921	0.0351077		Gsap	1.6756	6.59261	0.000814706
S100a11	3.1507	9.75831	0.00864428		Bcl2a1b	1.63482	9.6256	0.00385423
Arl10	2.78391	4.56476	0.015429		Idnk	1.61201	6.65946	0.00459273
Gpr141	2.7832	7.13646	6.34545e-06		Ifitm2	1.61061	9.34473	0.0243993
Ikbke	2.55627	4.75991	0.00993698		Mefv	1.60481	5.36623	0.0494922
Sirpb1a	2.55413	5.33049	0.00403946		Lat2	1.59264	6.12055	0.00162507
Lrrc8d	2.53786	4.38149	0.0430413		Edem2	1.58998	5.35184	0.0300823
Gnptab	2.47479	4.56907	0.0357986		Psmd14	1.58033	6.30859	0.00366259
Capn1	2.45963	5.13149	0.0123531		Eno1	1.55342	8.13814	0.0107652
Lilr4b	2.4287	5.22292	0.0230685		Resf1	1.54608	7.504	0.0210065
Sirpb1c	2.42788	7.28412	3.16054e-05		Arid5b	1.53402	6.19801	0.0381893
Gca	2.41778	4.94837	0.0497017		Lrrc25	1.51908	6.71844	0.000254254
Ly6i	2.41176	9.43096	0.0242152		Trappc3	1.51652	5.81061	0.0155301
Cdk12	2.38455	5.81406	0.0026495		Gapdh	1.50948	10.154	0.044486
Ccr5	2.34635	6.70533	0.017193		Anpep	1.50307	4.96607	0.0385807
Rhbdf2	2.30871	4.57566	0.0400374		Lsm10	1.5006	5.7103	0.0382909
Slc31a2	2.27674	5.57808	0.00153009		Glipr1	1.4939	6.49782	0.0112508
Plac8	2.16987	11.1531	0.00439083		Vmp1	1.49349	7.09127	0.000204718
Kdm3b	2.112	5.40639	0.0191538		Htra2	1.4711	6.18265	0.0100449
Fxyd5	2.09524	8.98258	0.000792586		Rassf4	1.45831	6.87145	0.0354271
Gm46224	2.08602	4.61874	0.0452279		Psme2	1.44031	9.25713	0.00808702
Gtf2f1	2.04669	4.9978	0.0397898		Tmsb10	1.43982	11.7923	0.00567257
H2-Q4	2.04607	6.90923	0.0323183		Ddx39	1.43729	5.94417	0.0381061
Fpr2	2.03616	5.97907	0.000677788		Tmem173	1.40939	6.48539	0.00315001
Olfm1	2.01074	5.51578	0.00575186		Arl5c	1.40703	7.5011	0.00539452
Emb	1.96798	7.5356	0.00200989		Tap1	1.40479	7.63623	0.0395354
Naaa	1.95471	7.57013	0.012737		Snx10	1.39849	6.78723	0.0028311
Sdad1	1.94781	5.09331	0.0477532		Gsdmd	1.39761	6.66226	0.00475289
Pcf11	1.93689	5.48171	0.0319322		Ubxn4	1.39316	6.11949	0.0220933
Pkm	1.9353	8.3177	0.0372187		Cd52	1.38668	11.8376	1.09928e-10
Smc4	1.9272	5.68504	0.0385664		Ppt1	1.38597	7.79517	0.0275369
Traf1	1.87152	7.51856	0.00169272		Csf2ra	1.38426	7.49746	3.74685e-05
Samsn1	1.86014	7.54105	0.0369533		Diaph1	1.38312	6.4618	0.0470618
