# Supplementary material for: Apoptotic cell fragments locally activate tingible body macrophages in the germinal center
Source: Cell. Author manuscript; Available in PMC 2023 May 5. (PMC7614509; doi:10.1016/j.cell.2023.02.004)
Supplement: Table S4 [file EMS174789-supplement-Table_S4.xlsx]

## Sheet: TBMimmVresting
FDR Q-VALUE	GS_SIZE	NES	P.VALUE	NAME
0	20	2.06	0	GOCC_PROTON_TRANSPORTING_ATP_SYNTHASE_COMPLEX
0	47	2.03	0	GOCC_NADH_DEHYDROGENASE_COMPLEX
0.0003	20	1.96	0	GOCC_MITOCHONDRIAL_RESPIRATORY_CHAIN_COMPLEX_IV
0.0006	16	1.93	0	GOMF_PROTON_CHANNEL_ACTIVITY
0.0007	52	1.93	0	GOBP_AEROBIC_ELECTRON_TRANSPORT_CHAIN
0.0006	23	1.93	0	GOBP_ANTIGEN_PROCESSING_AND_PRESENTATION_OF_ENDOGENOUS_ANTIGEN
0.0005	17	1.92	0	GOCC_CIS_GOLGI_NETWORK_MEMBRANE
0.0005	139	1.91	0	GOCC_INNER_MITOCHONDRIAL_MEMBRANE_PROTEIN_COMPLEX
0.0007	49	1.89	0	GOMF_OXIDOREDUCTION_DRIVEN_ACTIVE_TRANSMEMBRANE_TRANSPORTER_ACTIVITY
0.0011	32	1.87	0	GOBP_ANTIGEN_PROCESSING_AND_PRESENTATION_OF_EXOGENOUS_PEPTIDE_ANTIGEN
0.0011	42	1.87	0	GOCC_PROTON_TRANSPORTING_TWO_SECTOR_ATPASE_COMPLEX
0.0011	24	1.87	0	GOCC_MHC_PROTEIN_COMPLEX
0.0012	38	1.86	0	GOBP_ANTIGEN_PROCESSING_AND_PRESENTATION_OF_EXOGENOUS_ANTIGEN
0.0015	65	1.84	0	GOBP_ATP_SYNTHESIS_COUPLED_ELECTRON_TRANSPORT
0.0019	65	1.82	0	GOMF_ELECTRON_TRANSFER_ACTIVITY
0.0019	39	1.82	0	GOMF_MHC_PROTEIN_BINDING
0.0019	56	1.81	0	GOBP_ANTIGEN_PROCESSING_AND_PRESENTATION_OF_PEPTIDE_ANTIGEN
0.0025	19	1.8	0	GOBP_ANTIGEN_PROCESSING_AND_PRESENTATION_OF_EXOGENOUS_PEPTIDE_ANTIGEN_VIA_MHC_CLASS_II
0.0025	34	1.8	0	GOCC_CYTOCHROME_COMPLEX
0.0025	20	1.8	0	GOBP_ATP_SYNTHESIS_COUPLED_PROTON_TRANSPORT
0.0032	18	1.78	0	GOMF_OXIDOREDUCTASE_ACTIVITY_ACTING_ON_A_HEME_GROUP_OF_DONORS
0.0031	23	1.78	0	GOBP_ANTIGEN_PROCESSING_AND_PRESENTATION_OF_PEPTIDE_OR_POLYSACCHARIDE_ANTIGEN_VIA_MHC_CLASS_II
0.0042	15	1.76	0	GOMF_BETA_2_MICROGLOBULIN_BINDING
0.0042	23	1.75	0.001	GOCC_RESPIRATORY_CHAIN_COMPLEX_IV
0.0045	17	1.75	0.001	GOMF_PYROPHOSPHATE_HYDROLYSIS_DRIVEN_PROTON_TRANSMEMBRANE_TRANSPORTER_ACTIVITY
0.0048	22	1.74	0	GOMF_PEPTIDE_ANTIGEN_BINDING
0.0052	101	1.73	0	GOBP_ANTIGEN_PROCESSING_AND_PRESENTATION
0.0052	28	1.73	0	GOBP_TRICARBOXYLIC_ACID_CYCLE
0.0061	95	1.72	0	GOBP_ELECTRON_TRANSPORT_CHAIN
0.0067	24	1.71	0	GOMF_NADH_DEHYDROGENASE_ACTIVITY
0.0075	28	1.7	0	GOBP_MITOCHONDRIAL_ELECTRON_TRANSPORT_NADH_TO_UBIQUINONE
0.0073	22	1.7	0	GOMF_NATURAL_KILLER_CELL_LECTIN_LIKE_RECEPTOR_BINDING
0.0074	16	1.7	0	GOBP_ACTIN_FILAMENT_SEVERING
0.0075	25	1.7	0	GOBP_POSITIVE_REGULATION_OF_LAMELLIPODIUM_ASSEMBLY
0.0093	21	1.69	0	GOCC_PHAGOCYTIC_VESICLE_MEMBRANE
0.0105	22	1.68	0	GOCC_PROTON_TRANSPORTING_V_TYPE_ATPASE_COMPLEX
0.0115	18	1.67	0	GOBP_PROTEIN_CATABOLIC_PROCESS_IN_THE_VACUOLE
0.0116	110	1.67	0	GOCC_OXIDOREDUCTASE_COMPLEX
0.012	31	1.66	0	GOBP_POSITIVE_REGULATION_OF_LAMELLIPODIUM_ORGANIZATION
0.0142	22	1.65	0.001	GOBP_NEGATIVE_REGULATION_OF_PHAGOCYTOSIS
0.0177	29	1.64	0	GOCC_COPI_COATED_VESICLE
0.018	201	1.64	0	GOCC_MITOCHONDRIAL_PROTEIN_CONTAINING_COMPLEX
0.0182	21	1.64	0	GOBP_NEGATIVE_REGULATION_OF_INTERLEUKIN_10_PRODUCTION
0.0182	25	1.64	0	GOMF_NAD_P_H_DEHYDROGENASE_QUINONE_ACTIVITY
0.0207	19	1.62	0.001	GOCC_PROTON_TRANSPORTING_TWO_SECTOR_ATPASE_COMPLEX_PROTON_TRANSPORTING_DOMAIN
0.0209	18	1.62	0	GOBP_PROTEIN_IMPORT_INTO_MITOCHONDRIAL_MATRIX
0.0236	15	1.61	0.002	GOBP_MITOCHONDRIAL_ATP_SYNTHESIS_COUPLED_PROTON_TRANSPORT
0.0237	19	1.61	0	GOCC_VACUOLAR_PROTON_TRANSPORTING_V_TYPE_ATPASE_COMPLEX
0.0249	146	1.61	0	GOBP_AEROBIC_RESPIRATION
0.0285	37	1.6	0	GOCC_ENDOCYTIC_VESICLE_MEMBRANE
0.0296	104	1.59	0	GOBP_OXIDATIVE_PHOSPHORYLATION
0.0293	20	1.59	0	GOBP_INTERFERON_GAMMA_MEDIATED_SIGNALING_PATHWAY
0.029	43	1.59	0	GOBP_REGULATION_OF_LAMELLIPODIUM_ORGANIZATION
0.0318	34	1.58	0.001	GOBP_REGULATION_OF_LAMELLIPODIUM_ASSEMBLY
0.0318	15	1.57	0.004	GOMF_PROTEIN_TRANSMEMBRANE_TRANSPORTER_ACTIVITY
0.0321	20	1.57	0.003	GOMF_MACROMOLECULE_TRANSMEMBRANE_TRANSPORTER_ACTIVITY
0.0341	18	1.56	0.001	GOBP_NEUTROPHIL_ACTIVATION_INVOLVED_IN_IMMUNE_RESPONSE
0.0351	103	1.56	0	GOCC_PHAGOCYTIC_VESICLE
0.0352	27	1.56	0	GOBP_POSITIVE_REGULATION_OF_VIRAL_GENOME_REPLICATION
0.0359	83	1.55	0	GOBP_PROTON_TRANSMEMBRANE_TRANSPORT
0.0356	21	1.55	0.001	GOBP_POSITIVE_REGULATION_OF_OXIDATIVE_STRESS_INDUCED_CELL_DEATH
0.0353	20	1.55	0.003	GOBP_CELLULAR_RESPONSE_TO_CADMIUM_ION
0.0356	36	1.55	0	GOMF_ATPASE_COUPLED_CATION_TRANSMEMBRANE_TRANSPORTER_ACTIVITY
0.0353	56	1.55	0	GOBP_NADH_DEHYDROGENASE_COMPLEX_ASSEMBLY
0.0357	21	1.55	0	GOMF_MHC_PROTEIN_COMPLEX_BINDING
0.0364	29	1.55	0	GOBP_NEGATIVE_REGULATION_OF_VIRAL_LIFE_CYCLE
0.0376	85	1.54	0	GOBP_MYELOID_CELL_ACTIVATION_INVOLVED_IN_IMMUNE_RESPONSE
0.0395	91	1.54	0	GOMF_PROTON_TRANSMEMBRANE_TRANSPORTER_ACTIVITY
0.0399	40	1.53	0	GOBP_GRANULOCYTE_ACTIVATION
0.0416	59	1.53	0	GOMF_OXIDOREDUCTASE_ACTIVITY_ACTING_ON_NAD_P_H
0.0423	20	1.52	0.006	GOBP_RESPONSE_TO_SALT_STRESS
0.0431	196	1.52	0	GOBP_CELLULAR_RESPIRATION
0.0429	20	1.52	0.002	GOBP_NEUROTRANSMITTER_RECEPTOR_TRANSPORT
0.0431	15	1.52	0.002	GOBP_POSITIVE_REGULATION_OF_ACTIN_NUCLEATION
0.0453	15	1.51	0.003	GOBP_REGULATION_OF_ER_TO_GOLGI_VESICLE_MEDIATED_TRANSPORT
0.0462	133	1.51	0	GOMF_PRIMARY_ACTIVE_TRANSMEMBRANE_TRANSPORTER_ACTIVITY
0.0485	80	1.51	0	GOBP_REGULATION_OF_VIRAL_GENOME_REPLICATION
0.0486	51	1.5	0	GOBP_ATP_BIOSYNTHETIC_PROCESS
0.052	89	1.5	0	GOBP_MITOCHONDRIAL_RESPIRATORY_CHAIN_COMPLEX_ASSEMBLY
0.0523	45	1.5	0	GOBP_RETROGRADE_VESICLE_MEDIATED_TRANSPORT_GOLGI_TO_ENDOPLASMIC_RETICULUM
0.0535	17	1.49	0.002	GOBP_CRISTAE_FORMATION
0.0535	17	1.49	0.009	GOCC_COPI_COATED_VESICLE_MEMBRANE
0.0532	40	1.49	0	GOBP_NEURAL_CREST_CELL_MIGRATION
0.0576	90	1.48	0	GOBP_NEGATIVE_REGULATION_OF_VIRAL_PROCESS
0.0605	71	1.48	0	GOBP_VIRAL_GENE_EXPRESSION
0.0609	16	1.47	0.003	GOBP_NEUROTRANSMITTER_RECEPTOR_TRANSPORT_TO_PLASMA_MEMBRANE
0.0606	19	1.47	0.007	GOBP_GLUCOSE_6_PHOSPHATE_METABOLIC_PROCESS
0.0611	42	1.47	0.003	GOBP_POSITIVE_REGULATION_OF_INTERFERON_BETA_PRODUCTION
0.0615	21	1.47	0.008	GOBP_PODOSOME_ASSEMBLY
0.0624	125	1.47	0	GOBP_RESPONSE_TO_INTERFERON_GAMMA
0.0628	23	1.47	0.004	GOBP_BARBED_END_ACTIN_FILAMENT_CAPPING
0.0626	111	1.47	0	GOBP_ENDOPLASMIC_RETICULUM_TO_GOLGI_VESICLE_MEDIATED_TRANSPORT
0.0623	26	1.47	0.004	GOBP_NEGATIVE_REGULATION_OF_CELL_JUNCTION_ASSEMBLY
0.0633	24	1.47	0.002	GOBP_POSITIVE_REGULATION_OF_SYNCYTIUM_FORMATION_BY_PLASMA_MEMBRANE_FUSION
0.064	39	1.47	0.002	GOBP_REGULATION_OF_NECROTIC_CELL_DEATH
0.0641	18	1.47	0.009	GOMF_PROTEIN_TRANSPORTER_ACTIVITY
0.0642	16	1.46	0.0101	GOBP_ASTROCYTE_ACTIVATION
0.0639	19	1.46	0.006	GOBP_VIRAL_TRANSLATION
0.0642	33	1.46	0.002	GOMF_OXIDOREDUCTASE_ACTIVITY_ACTING_ON_NAD_P_H_QUINONE_OR_SIMILAR_COMPOUND_AS_ACCEPTOR
0.0658	32	1.46	0	GOBP_NEUTROPHIL_MEDIATED_IMMUNITY
0.0669	61	1.46	0	GOBP_POSITIVE_REGULATION_OF_TYPE_I_INTERFERON_PRODUCTION
0.0669	16	1.46	0.011	GOBP_DENDRITIC_CELL_CYTOKINE_PRODUCTION
0.0698	16	1.45	0.005	GOBP_POSITIVE_REGULATION_OF_ACTIN_CYTOSKELETON_REORGANIZATION
0.0722	56	1.45	0	GOBP_POSITIVE_REGULATION_OF_VIRAL_PROCESS
0.0723	43	1.45	0.001	GOBP_DENDRITIC_CELL_DIFFERENTIATION
0.0741	21	1.44	0.01	GOBP_VACUOLAR_ACIDIFICATION
0.0742	71	1.44	0.001	GOBP_LEUKOCYTE_DEGRANULATION
0.0747	15	1.44	0.0111	GOBP_LAMELLIPODIUM_MORPHOGENESIS
0.0747	16	1.44	0.0151	GOBP_REGULATION_OF_PODOSOME_ASSEMBLY
0.0746	21	1.44	0.007	GOBP_PROTEIN_INSERTION_INTO_MITOCHONDRIAL_MEMBRANE
0.075	94	1.44	0	GOBP_MYELOID_LEUKOCYTE_MEDIATED_IMMUNITY
0.0754	29	1.44	0.002	GOBP_REGULATION_OF_SYNCYTIUM_FORMATION_BY_PLASMA_MEMBRANE_FUSION
0.0762	19	1.44	0.015	GOBP_SUPPRESSION_OF_VIRAL_RELEASE_BY_HOST
0.0766	68	1.44	0	GOBP_PROTEIN_LOCALIZATION_TO_ENDOPLASMIC_RETICULUM
0.0811	150	1.43	0	GOBP_REGULATION_OF_VIRAL_PROCESS
0.081	15	1.43	0.0121	GOBP_NEGATIVE_REGULATION_OF_DNA_DAMAGE_RESPONSE_SIGNAL_TRANSDUCTION_BY_P53_CLASS_MEDIATOR
0.0808	102	1.43	0	GOBP_CELLULAR_RESPONSE_TO_INTERFERON_GAMMA
0.0816	51	1.43	0.001	GOCC_COPII_COATED_ER_TO_GOLGI_TRANSPORT_VESICLE
0.0818	15	1.43	0.0171	GOBP_GLYCOLYTIC_PROCESS_THROUGH_FRUCTOSE_6_PHOSPHATE
0.0829	18	1.43	0.011	GOBP_LACTATE_METABOLIC_PROCESS
0.0826	25	1.43	0.006	GOBP_ESTABLISHMENT_OF_PROTEIN_LOCALIZATION_TO_MITOCHONDRIAL_MEMBRANE
0.0823	16	1.43	0.0242	GOBP_NEGATIVE_REGULATION_OF_MYELOID_CELL_APOPTOTIC_PROCESS
0.0822	44	1.43	0.002	GOBP_MAST_CELL_ACTIVATION_INVOLVED_IN_IMMUNE_RESPONSE
0.0823	25	1.43	0.003	GOCC_PODOSOME
0.0821	33	1.43	0.002	GOBP_ARP2_3_COMPLEX_MEDIATED_ACTIN_NUCLEATION
0.0853	21	1.42	0.006	GOBP_POSITIVE_REGULATION_OF_CELLULAR_RESPIRATION
0.0875	50	1.42	0.002	GOBP_VIRAL_TRANSCRIPTION
0.0878	16	1.42	0.024	GOBP_POSTTRANSLATIONAL_PROTEIN_TARGETING_TO_ENDOPLASMIC_RETICULUM_MEMBRANE
0.0877	41	1.42	0.001	GOBP_ESTABLISHMENT_OF_PROTEIN_LOCALIZATION_TO_ENDOPLASMIC_RETICULUM
0.0881	24	1.42	0.01	GOBP_REGULATION_OF_PROGRAMMED_NECROTIC_CELL_DEATH
0.0883	29	1.42	0.004	GOBP_NADH_METABOLIC_PROCESS
0.0879	47	1.42	0.001	GOBP_PROTEIN_INSERTION_INTO_MEMBRANE
0.0887	116	1.41	0	GOBP_VIRAL_GENOME_REPLICATION
0.0892	188	1.41	0	GOCC_ENDOCYTIC_VESICLE
0.0891	34	1.41	0.002	GOBP_MYELOID_CELL_APOPTOTIC_PROCESS
0.0929	66	1.41	0.002	GOBP_MAST_CELL_ACTIVATION
0.0936	20	1.41	0.016	GOCC_RETROMER_COMPLEX
0.0939	42	1.41	0.002	GOBP_POSITIVE_REGULATION_OF_MEMBRANE_PERMEABILITY
0.0936	264	1.41	0	GOBP_ENERGY_DERIVATION_BY_OXIDATION_OF_ORGANIC_COMPOUNDS
0.0935	22	1.41	0.009	GOBP_REGULATION_OF_ANTIGEN_PROCESSING_AND_PRESENTATION
0.0956	38	1.4	0.005	GOBP_RESPONSE_TO_DSRNA
0.096	27	1.4	0.012	GOBP_VIRION_ASSEMBLY
0.0958	40	1.4	0.002	GOBP_B_CELL_HOMEOSTASIS
0.0962	100	1.4	0	GOBP_REGULATION_OF_PHAGOCYTOSIS
0.0968	225	1.4	0	GOBP_ATP_METABOLIC_PROCESS
0.0966	63	1.4	0.001	GOBP_RIBONUCLEOSIDE_TRIPHOSPHATE_BIOSYNTHETIC_PROCESS
0.0983	60	1.4	0	GOBP_INTERLEUKIN_10_PRODUCTION
0.0974	25	1.4	0.007	GOCC_ENDOPLASMIC_RETICULUM_EXIT_SITE
0.0983	25	1.4	0.013	GOBP_POSITIVE_REGULATION_OF_MYELOID_LEUKOCYTE_MEDIATED_IMMUNITY
0.0982	16	1.39	0.0321	GOBP_NEGATIVE_REGULATION_OF_OXIDATIVE_STRESS_INDUCED_INTRINSIC_APOPTOTIC_SIGNALING_PATHWAY
0.0987	356	1.39	0	GOBP_GENERATION_OF_PRECURSOR_METABOLITES_AND_ENERGY
0.1003	55	1.39	0.001	GOBP_ACTIVATION_OF_INNATE_IMMUNE_RESPONSE
0.1028	38	1.39	0.002	GOBP_POSITIVE_REGULATION_OF_MITOCHONDRIAL_MEMBRANE_PERMEABILITY
0.1056	59	1.38	0.001	GOCC_CIS_GOLGI_NETWORK
0.1053	71	1.38	0.001	GOBP_NUCLEOSIDE_TRIPHOSPHATE_BIOSYNTHETIC_PROCESS
0.1057	37	1.38	0.003	GOBP_PH_REDUCTION
0.1051	18	1.38	0.023	GOBP_COTRANSLATIONAL_PROTEIN_TARGETING_TO_MEMBRANE
0.1068	31	1.38	0.001	GOBP_INTERFERON_ALPHA_PRODUCTION
0.1068	56	1.38	0.002	GOBP_EXECUTION_PHASE_OF_APOPTOSIS
0.1065	219	1.38	0	GOBP_PHAGOCYTOSIS
0.1063	21	1.38	0.018	GOBP_REGULATION_OF_VIRAL_TRANSCRIPTION
0.1073	17	1.38	0.0251	GOBP_POSITIVE_REGULATION_OF_MYOBLAST_FUSION
0.1071	219	1.38	0	GOBP_VIRAL_LIFE_CYCLE
0.1075	19	1.38	0.024	GOBP_VIRAL_BUDDING
0.1072	119	1.38	0	GOBP_LEUKOCYTE_MEDIATED_CYTOTOXICITY
0.1086	307	1.37	0	GOBP_VIRAL_PROCESS
0.1085	40	1.37	0.005	GOCC_AP_TYPE_MEMBRANE_COAT_ADAPTOR_COMPLEX
0.1087	39	1.37	0.001	GOBP_MICROGLIAL_CELL_ACTIVATION
0.1096	30	1.37	0.009	GOBP_POSITIVE_REGULATION_OF_ERYTHROCYTE_DIFFERENTIATION
0.1094	36	1.37	0.002	GOBP_REGULATION_OF_T_CELL_CYTOKINE_PRODUCTION
0.1097	24	1.37	0.017	GOBP_COPII_COATED_VESICLE_BUDDING
0.1099	76	1.37	0	GOCC_COATED_VESICLE_MEMBRANE
0.1098	93	1.37	0	GOBP_PROTEIN_LOCALIZATION_TO_MITOCHONDRION
0.1103	37	1.37	0.001	GOCC_GOLGI_ASSOCIATED_VESICLE_MEMBRANE
0.1105	26	1.37	0.014	GOBP_POSITIVE_REGULATION_OF_FOCAL_ADHESION_ASSEMBLY
0.1104	34	1.37	0.004	GOBP_REGULATION_OF_ACTIN_CYTOSKELETON_REORGANIZATION
0.1118	68	1.37	0	GOBP_ENDOCYTIC_RECYCLING
0.1132	24	1.37	0.018	GOBP_NEGATIVE_REGULATION_OF_NUCLEOCYTOPLASMIC_TRANSPORT
0.1126	213	1.36	0	GOBP_MYELOID_LEUKOCYTE_ACTIVATION
0.1148	30	1.36	0.013	GOBP_POSITIVE_REGULATION_OF_LEUKOCYTE_DEGRANULATION
0.1144	41	1.36	0.006	GOBP_ACTIN_NUCLEATION
0.1141	81	1.36	0	GOBP_RETROGRADE_TRANSPORT_ENDOSOME_TO_GOLGI
0.1138	23	1.36	0.017	GOBP_POSITIVE_REGULATION_OF_INTERFERON_ALPHA_PRODUCTION
0.1138	53	1.36	0.003	GOBP_NEGATIVE_REGULATION_OF_VIRAL_GENOME_REPLICATION
0.1133	33	1.36	0.011	GOBP_NEURON_DEATH_IN_RESPONSE_TO_OXIDATIVE_STRESS
0.1137	50	1.36	0.002	GOBP_REGULATION_OF_LEUKOCYTE_DEGRANULATION
0.1135	16	1.36	0.0371	GOBP_SEMAPHORIN_PLEXIN_SIGNALING_PATHWAY_INVOLVED_IN_NEURON_PROJECTION_GUIDANCE
0.1144	83	1.36	0	GOBP_LAMELLIPODIUM_ORGANIZATION
0.1142	61	1.36	0.001	GOBP_RELEASE_OF_CYTOCHROME_C_FROM_MITOCHONDRIA
0.1146	20	1.36	0.0221	GOMF_CARBOHYDRATE_KINASE_ACTIVITY
0.1153	101	1.36	0	GOBP_TYPE_I_INTERFERON_PRODUCTION
0.1148	15	1.36	0.0383	GOCC_ROUGH_ENDOPLASMIC_RETICULUM_MEMBRANE
0.115	38	1.36	0.008	GOMF_SIGNAL_SEQUENCE_BINDING
0.1147	61	1.35	0.002	GOBP_INTERFERON_BETA_PRODUCTION
0.1145	17	1.35	0.0262	GOBP_VESICLE_CARGO_LOADING
0.1157	62	1.35	0.002	GOBP_REGULATION_OF_CELL_SUBSTRATE_JUNCTION_ORGANIZATION
0.1156	51	1.35	0.003	GOCC_VESICLE_COAT
0.1153	37	1.35	0.008	GOBP_REGULATION_OF_PROTEIN_EXPORT_FROM_NUCLEUS
0.1151	77	1.35	0.002	GOCC_EARLY_ENDOSOME_MEMBRANE
0.1154	178	1.35	0	GOCC_COATED_VESICLE
0.1161	25	1.35	0.019	GOBP_INFLAMMATORY_CELL_APOPTOTIC_PROCESS
0.1159	22	1.35	0.016	GOMF_P_TYPE_TRANSMEMBRANE_TRANSPORTER_ACTIVITY
0.1159	17	1.35	0.0312	GOBP_REGULATION_OF_CYSTEINE_TYPE_ENDOPEPTIDASE_ACTIVITY_INVOLVED_IN_APOPTOTIC_SIGNALING_PATHWAY
0.1163	176	1.35	0	GOBP_VACUOLE_ORGANIZATION
0.1159	143	1.35	0	GOCC_RUFFLE
0.1163	16	1.35	0.0422	GOBP_ENDOSOME_TO_PLASMA_MEMBRANE_PROTEIN_TRANSPORT
0.1161	18	1.35	0.0311	GOBP_MITOCHONDRIAL_CALCIUM_ION_TRANSMEMBRANE_TRANSPORT
0.1166	56	1.35	0.001	GOBP_VESICLE_BUDDING_FROM_MEMBRANE
0.1165	92	1.35	0	GOCC_MEMBRANE_COAT
0.1167	17	1.35	0.0331	GOBP_REGULATION_OF_CELLULAR_RESPONSE_TO_HYPOXIA
0.1167	231	1.35	0	GOCC_TRANSPORTER_COMPLEX
0.1169	21	1.35	0.016	GOBP_NEGATIVE_REGULATION_OF_OXIDATIVE_STRESS_INDUCED_NEURON_DEATH
0.1169	31	1.35	0.016	GOBP_VIRAL_RNA_GENOME_REPLICATION
0.117	161	1.35	0	GOBP_CELL_KILLING
0.1176	79	1.35	0	GOCC_GOLGI_ASSOCIATED_VESICLE
0.1198	30	1.34	0.016	GOBP_MITOCHONDRIAL_OUTER_MEMBRANE_PERMEABILIZATION
0.1206	24	1.34	0.016	GOCC_CLATHRIN_VESICLE_COAT
0.1204	23	1.34	0.023	GOBP_MYELOID_DENDRITIC_CELL_DIFFERENTIATION
0.1213	261	1.34	0	GOBP_GOLGI_VESICLE_TRANSPORT
0.1215	40	1.34	0.004	GOBP_MACROPHAGE_DIFFERENTIATION
0.1218	93	1.34	0	GOBP_POSITIVE_REGULATION_OF_INTERLEUKIN_6_PRODUCTION
0.1218	84	1.34	0	GOBP_MACROPHAGE_ACTIVATION
0.1223	66	1.34	0.002	GOCC_VESICLE_TETHERING_COMPLEX
0.1226	375	1.34	0	GOBP_ESTABLISHMENT_OF_PROTEIN_LOCALIZATION_TO_ORGANELLE
0.1228	66	1.34	0.001	GOBP_LAMELLIPODIUM_ASSEMBLY
0.1227	57	1.34	0.004	GOBP_RESPONSE_TO_INTERFERON_BETA
0.1225	96	1.34	0	GOBP_POSITIVE_REGULATION_OF_MYELOID_CELL_DIFFERENTIATION
0.1223	65	1.34	0.001	GOBP_PROTEIN_EXPORT_FROM_NUCLEUS
0.1224	23	1.34	0.023	GOBP_NEGATIVE_REGULATION_OF_NECROTIC_CELL_DEATH
0.1224	110	1.34	0.001	GOBP_APOPTOTIC_MITOCHONDRIAL_CHANGES
0.1229	25	1.34	0.021	GOBP_NEUTROPHIL_HOMEOSTASIS
0.1224	52	1.34	0.001	GOBP_SYNCYTIUM_FORMATION
0.1227	156	1.34	0	GOBP_REGULATION_OF_INTRINSIC_APOPTOTIC_SIGNALING_PATHWAY
0.1227	31	1.34	0.014	GOBP_POSITIVE_REGULATION_OF_DEFENSE_RESPONSE_TO_VIRUS_BY_HOST
0.1225	84	1.34	0	GOBP_MITOCHONDRIAL_TRANSMEMBRANE_TRANSPORT
0.1226	70	1.34	0.003	GOBP_PROTEIN_TARGETING_TO_MITOCHONDRION
0.1223	19	1.34	0.0291	GOBP_MITOCHONDRIAL_CYTOCHROME_C_OXIDASE_ASSEMBLY
0.1228	52	1.33	0.004	GOBP_PROTEIN_TRANSMEMBRANE_TRANSPORT
0.1234	168	1.33	0	GOBP_POSITIVE_REGULATION_OF_INTRACELLULAR_TRANSPORT
0.1234	108	1.33	0	GOBP_AUTOPHAGOSOME_ORGANIZATION
0.1233	20	1.33	0.0321	GOBP_REGULATION_OF_MITOCHONDRIAL_OUTER_MEMBRANE_PERMEABILIZATION_INVOLVED_IN_APOPTOTIC_SIGNALING_PATHWAY
0.1236	62	1.33	0	GOMF_ANTIGEN_BINDING
0.123	160	1.33	0	GOBP_MYELOID_CELL_HOMEOSTASIS
0.1232	82	1.33	0.001	GOCC_AUTOPHAGOSOME
0.123	131	1.33	0	GOBP_POSITIVE_REGULATION_OF_INTRACELLULAR_PROTEIN_TRANSPORT
0.123	49	1.33	0.003	GOCC_INTRINSIC_COMPONENT_OF_MITOCHONDRIAL_INNER_MEMBRANE
0.1252	69	1.33	0.002	GOBP_LYTIC_VACUOLE_ORGANIZATION
0.1252	45	1.33	0.007	GOBP_T_CELL_HOMEOSTASIS
0.1255	50	1.33	0.006	GOBP_REGULATION_OF_ERYTHROCYTE_DIFFERENTIATION
0.1266	27	1.33	0.021	GOBP_POSITIVE_REGULATION_OF_MACROPHAGE_ACTIVATION
0.1272	298	1.33	0	GOBP_RESPONSE_TO_VIRUS
0.1282	31	1.32	0.017	GOBP_INNER_MITOCHONDRIAL_MEMBRANE_ORGANIZATION
0.1282	79	1.32	0	GOBP_LYMPHOCYTE_HOMEOSTASIS
0.1299	202	1.32	0	GOBP_REGULATION_OF_INNATE_IMMUNE_RESPONSE
0.13	155	1.32	0	GOBP_MITOCHONDRIAL_TRANSPORT
0.13	48	1.32	0.004	GOBP_MODULATION_BY_SYMBIONT_OF_ENTRY_INTO_HOST
0.1303	60	1.32	0.002	GOBP_REGULATION_OF_MYELOID_LEUKOCYTE_MEDIATED_IMMUNITY
0.1301	221	1.32	0	GOBP_ESTABLISHMENT_OF_PROTEIN_LOCALIZATION_TO_MEMBRANE
0.1299	246	1.32	0	GOCC_ENDOSOME_MEMBRANE
0.1298	45	1.32	0.009	GOBP_POSITIVE_REGULATION_OF_AXON_EXTENSION
0.1298	130	1.32	0	GOBP_POSITIVE_REGULATION_OF_INNATE_IMMUNE_RESPONSE
0.1299	34	1.32	0.019	GOBP_REGULATION_OF_TYPE_I_INTERFERON_MEDIATED_SIGNALING_PATHWAY
0.1296	16	1.32	0.0451	GOCC_TRAPP_COMPLEX
0.1298	236	1.32	0	GOBP_CELLULAR_RESPONSE_TO_OXIDATIVE_STRESS
0.1307	199	1.32	0	GOBP_REGULATION_OF_INTRACELLULAR_PROTEIN_TRANSPORT
0.1313	63	1.32	0.001	GOBP_NECROTIC_CELL_DEATH
0.1315	21	1.32	0.032	GOBP_NEGATIVE_REGULATION_OF_INTRINSIC_APOPTOTIC_SIGNALING_PATHWAY_BY_P53_CLASS_MEDIATOR
0.1312	209	1.32	0	GOCC_VACUOLAR_MEMBRANE
0.1315	71	1.32	0.002	GOBP_REGULATION_OF_OXIDATIVE_STRESS_INDUCED_CELL_DEATH
0.132	39	1.32	0.018	GOBP_PROTEIN_LOCALIZATION_TO_LYSOSOME
0.133	292	1.31	0	GOBP_REGULATION_OF_INTRACELLULAR_TRANSPORT
0.1329	248	1.31	0	GOBP_DEFENSE_RESPONSE_TO_SYMBIONT
0.1327	20	1.31	0.0412	GOBP_POSITIVE_REGULATION_OF_MYELOID_LEUKOCYTE_CYTOKINE_PRODUCTION_INVOLVED_IN_IMMUNE_RESPONSE
0.1337	18	1.31	0.0421	GOBP_REGULATION_OF_MACROPHAGE_DIFFERENTIATION
0.1338	17	1.31	0.0392	GOBP_DENDRITIC_CELL_ANTIGEN_PROCESSING_AND_PRESENTATION
0.135	72	1.31	0.001	GOBP_POSITIVE_REGULATION_OF_PHAGOCYTOSIS
0.1364	119	1.31	0	GOBP_REGULATION_OF_NUCLEOCYTOPLASMIC_TRANSPORT
0.1362	246	1.31	0	GOBP_PROTEIN_TARGETING
0.138	282	1.31	0	GOBP_PROTEIN_LOCALIZATION_TO_NUCLEUS
0.1383	47	1.31	0.01	GOBP_ACTIVATED_T_CELL_PROLIFERATION
0.1382	482	1.31	0	GOCC_VESICLE_MEMBRANE
0.1383	101	1.3	0	GOBP_POSITIVE_REGULATION_OF_TUMOR_NECROSIS_FACTOR_SUPERFAMILY_CYTOKINE_PRODUCTION
0.1386	147	1.3	0	GOBP_INTERLEUKIN_6_PRODUCTION
0.139	26	1.3	0.036	GOBP_CELLULAR_COMPONENT_DISASSEMBLY_INVOLVED_IN_EXECUTION_PHASE_OF_APOPTOSIS
0.1391	346	1.3	0	GOCC_CELL_LEADING_EDGE
0.1389	41	1.3	0.015	GOBP_PROTEIN_LOCALIZATION_TO_POSTSYNAPSE
0.1399	24	1.3	0.029	GOBP_DNA_CATABOLIC_PROCESS_ENDONUCLEOLYTIC
0.14	56	1.3	0.008	GOBP_NEGATIVE_REGULATION_OF_ACTIN_FILAMENT_POLYMERIZATION
0.1403	19	1.3	0.039	GOBP_POSITIVE_REGULATION_OF_PROTEIN_EXPORT_FROM_NUCLEUS
0.1412	41	1.3	0.013	GOBP_NEGATIVE_REGULATION_OF_CARBOHYDRATE_METABOLIC_PROCESS
0.1414	48	1.3	0.007	GOBP_AUTOPHAGOSOME_MATURATION
0.1412	167	1.3	0	GOBP_VESICLE_LOCALIZATION
0.1409	277	1.3	0	GOBP_POSITIVE_REGULATION_OF_ESTABLISHMENT_OF_PROTEIN_LOCALIZATION
0.1415	235	1.3	0	GOBP_MACROAUTOPHAGY
0.1414	112	1.3	0	GOBP_LEUKOCYTE_HOMEOSTASIS
0.1414	26	1.3	0.042	GOBP_REGULATION_OF_OXIDATIVE_STRESS_INDUCED_INTRINSIC_APOPTOTIC_SIGNALING_PATHWAY
0.1415	142	1.3	0	GOBP_ACTIN_FILAMENT_POLYMERIZATION
0.1413	271	1.3	0	GOBP_CELLULAR_RESPONSE_TO_CHEMICAL_STRESS
0.1412	444	1.3	0	GOCC_ORGANELLE_INNER_MEMBRANE
0.143	208	1.3	0	GOCC_LATE_ENDOSOME
0.1429	142	1.3	0	GOBP_REGULATION_OF_ACTIN_FILAMENT_LENGTH
0.143	73	1.3	0.001	GOBP_POSITIVE_REGULATION_OF_CELL_KILLING
0.1425	162	1.29	0	GOCC_LYTIC_VACUOLE_MEMBRANE
0.1427	25	1.29	0.035	GOBP_PHAGOSOME_MATURATION
0.1434	99	1.29	0.002	GOBP_PROTEIN_TARGETING_TO_MEMBRANE
0.1436	378	1.29	0	GOBP_LEUKOCYTE_MEDIATED_IMMUNITY
0.144	122	1.29	0	GOBP_ERYTHROCYTE_HOMEOSTASIS
0.1438	88	1.29	0	GOBP_REGULATION_OF_CYTOKINE_PRODUCTION_INVOLVED_IN_IMMUNE_RESPONSE
0.1436	32	1.29	0.018	GOBP_REGULATION_OF_MAST_CELL_ACTIVATION_INVOLVED_IN_IMMUNE_RESPONSE
0.1435	90	1.29	0.003	GOBP_CELL_DEATH_IN_RESPONSE_TO_OXIDATIVE_STRESS
0.143	120	1.29	0	GOBP_BIOLOGICAL_PROCESS_INVOLVED_IN_INTERACTION_WITH_HOST
0.1433	76	1.29	0.002	GOBP_AUTOPHAGY_OF_MITOCHONDRION
0.1435	360	1.29	0	GOBP_MYELOID_CELL_DIFFERENTIATION
0.1441	35	1.29	0.023	GOBP_NECROPTOTIC_PROCESS
0.1439	46	1.29	0.017	GOBP_T_CELL_CYTOKINE_PRODUCTION
0.1442	20	1.29	0.0481	GOBP_REGULATION_OF_MYOBLAST_FUSION
0.1451	27	1.29	0.027	GOBP_REGULATION_OF_ACTIN_NUCLEATION
0.145	82	1.29	0.001	GOBP_POSITIVE_REGULATION_OF_AXONOGENESIS
0.1456	152	1.29	0	GOBP_CYTOSOLIC_TRANSPORT
0.1457	32	1.29	0.021	GOBP_PROTEIN_TRANSMEMBRANE_IMPORT_INTO_INTRACELLULAR_ORGANELLE
0.1456	60	1.29	0.014	GOBP_PROTEIN_LOCALIZATION_TO_SYNAPSE
0.1456	28	1.29	0.0471	GOBP_REGULATION_OF_CYTOPLASMIC_TRANSPORT
0.1455	233	1.29	0	GOBP_REGULATION_OF_ACTIN_FILAMENT_ORGANIZATION
0.1455	31	1.29	0.031	GOCC_PHAGOPHORE_ASSEMBLY_SITE
0.1461	475	1.29	0	GOBP_MITOCHONDRION_ORGANIZATION
0.1463	92	1.29	0.002	GOBP_NEGATIVE_REGULATION_OF_INTRINSIC_APOPTOTIC_SIGNALING_PATHWAY
0.1468	42	1.29	0.016	GOBP_REGULATION_OF_DEFENSE_RESPONSE_TO_VIRUS_BY_HOST
0.147	24	1.29	0.04	GOBP_PROTEIN_LOCALIZATION_TO_ENDOSOME
0.147	50	1.28	0.012	GOBP_REGULATION_OF_RELEASE_OF_CYTOCHROME_C_FROM_MITOCHONDRIA
0.147	62	1.28	0.01	GOCC_CLATHRIN_COATED_PIT
0.1475	202	1.28	0	GOBP_PROTEIN_IMPORT
0.1475	28	1.28	0.039	GOBP_ASTROCYTE_DEVELOPMENT
0.1476	142	1.28	0.001	GOBP_VACUOLAR_TRANSPORT
0.1476	411	1.28	0	GOBP_POSITIVE_REGULATION_OF_PROTEIN_LOCALIZATION
0.1484	76	1.28	0.001	GOCC_LATE_ENDOSOME_MEMBRANE
0.1484	59	1.28	0.011	GOBP_POSITIVE_REGULATION_OF_MYELOID_LEUKOCYTE_DIFFERENTIATION
0.1484	31	1.28	0.029	GOBP_POSITIVE_REGULATION_OF_CELL_SUBSTRATE_JUNCTION_ORGANIZATION
0.1492	197	1.28	0	GOBP_BIOLOGICAL_PROCESS_INVOLVED_IN_SYMBIOTIC_INTERACTION
0.1493	212	1.28	0	GOBP_ENDOSOMAL_TRANSPORT
0.1494	44	1.28	0.016	GOBP_CLATHRIN_DEPENDENT_ENDOCYTOSIS
0.1494	349	1.28	0	GOBP_REGULATION_OF_APOPTOTIC_SIGNALING_PATHWAY
0.1495	38	1.28	0.03	GOBP_SEMAPHORIN_PLEXIN_SIGNALING_PATHWAY
0	16	-2.09	0	GOMF_POSTSYNAPTIC_NEUROTRANSMITTER_RECEPTOR_ACTIVITY
